# Supplementary material for: Genome Analysis of Osteosarcoma Progression Samples Identifies FGFR1 Overexpression as a Potential Treatment Target and CHM as a Candidate Tumor Suppressor Gene
Source: PLoS One. 2016 Sep 29;11(9):e0163859. doi: 10.1371/journal.pone.0163859 (PMC5042545; doi:10.1371/journal.pone.0163859)
Supplement: S1 Table — The transcriptome data and corresponding gene expression levels (shown as normalized read counts) for each sample (tumors and controls). (XLSX) [file pone.0163859.s003.xlsx]

## Sheet: Sheet1
S1 Table: Differential gene expression
gene_id	gene_name	OB_mean	OB4.counts	OB5.counts	OB6.counts	OB7.counts	OS106.counts	OS111.counts	log2FoldChange_OS106VsOB	log2FoldChange_OS111VsOB
ENSG00000000003	TSPAN6	897.153	946.1	843.62	885.18	913.72	482.22	256.41	-0.894281	-1.80289
ENSG00000000419	DPM1	1251	980.94	1505.89	1175.1	1342.06	360.98	192.85	-1.79025	-2.69122
ENSG00000000457	SCYL3	330.155	315.73	385.86	302.53	316.5	437.55	404.7	0.405236	0.292908
ENSG00000000460	C1orf112	121.95	205.77	99.86	82.64	99.54	340.93	378.4	1.47563	1.62565
ENSG00000000938	FGR	0.399439	0	1.6	0	0	175.93	219.15	6.98219	7.29749
ENSG00000000971	CFH	8357.17	13188.8	7483.9	5676.63	7079.35	2542.36	4499.15	-1.71645	-0.893213
ENSG00000001036	FUCA2	2837.48	2886.2	2539.64	2986.08	2937.99	546.94	940.15	-2.37303	-1.59262
ENSG00000001084	GCLC	867.681	500.81	937.08	986.02	1046.8	868.72	374.02	0.00172486	-1.21186
ENSG00000001167	NFYA	586.611	659.77	583.98	582.65	520.05	1022.78	739.27	0.800973	0.333191
ENSG00000001460	STPG1	211.466	173.11	224.48	193.28	254.99	111.21	77.43	-0.921033	-1.43776
ENSG00000001461	NIPAL3	1909.98	1806.19	2077.88	1672.32	2083.54	515.04	469.71	-1.88876	-2.0214
ENSG00000001497	LAS1L	696.425	847.03	629.52	647.08	662.08	1149.49	545.68	0.722138	-0.351342
ENSG00000001561	ENPP4	514.359	317.91	969.84	278.72	490.97	335.46	265.9	-0.615141	-0.949277
ENSG00000001617	SEMA3F	126.709	149.16	90.27	61.63	205.78	232.45	346.26	0.870251	1.44315
ENSG00000001626	CFTR	0	0	0	0	0	132.18	165.82	7.05723	7.38215
ENSG00000001629	ANKIB1	4564.57	4557.39	4690.22	4406.28	4604.37	1952.58	1504.83	-1.22467	-1.60024
ENSG00000001630	CYP51A1	111.126	93.63	128.62	137.26	85	20.97	37.26	-2.35152	-1.55122
ENSG00000001631	KRIT1	1029.84	1062.59	1101.65	983.22	971.87	1124.87	1043.15	0.127227	0.0185154
ENSG00000002016	RAD52	165.396	198.15	143.8	182.08	137.56	263.44	267.36	0.668319	0.689548
ENSG00000002079	MYH16	0.551776	1.09	0	0	1.12	0	2.92	-0.63392	1.33693
ENSG00000002330	BAD	471.452	491.01	483.32	443.99	467.48	157.7	188.47	-1.57387	-1.3182
ENSG00000002549	LAP3	2176.26	2315.71	2176.94	1951.03	2261.37	1246.11	1291.52	-0.803928	-0.75233
ENSG00000002586	CD99	7349.22	6768.59	6407.01	7322.33	8898.95	4309.89	2284.27	-0.769802	-1.68542
ENSG00000002587	HS3ST1	1.62284	2.18	3.2	0	1.12	52.87	46.02	4.36028	4.16408
ENSG00000002726	ABP1	0	0	0	0	0	8.2	9.5	3.20163	3.39232
ENSG00000002745	WNT16	112.607	23.95	66.31	28.01	332.16	2.73	0.73	-4.92874	-6.03714
ENSG00000002746	HECW1	17.1003	21.77	29.56	7	10.07	166.82	219.88	3.21283	3.60917
ENSG00000002822	MAD1L1	416.845	412.63	413.02	380.96	460.77	622.6	735.61	0.577651	0.817931
ENSG00000002834	LASP1	6223.77	5834.47	6756.92	5441.33	6862.38	2915.19	2159.36	-1.09394	-1.52675
ENSG00000002919	SNX11	456.404	457.26	496.9	422.98	448.47	260.71	295.12	-0.805501	-0.627288
ENSG00000002933	TMEM176A	0	0	0	0	0	149.5	174.59	7.23362	7.45607
ENSG00000003056	M6PR	2997.82	3044.07	3117.23	2757.78	3072.19	1298.98	939.42	-1.2059	-1.67302
ENSG00000003096	KLHL13	145.454	199.24	195.73	44.82	142.03	37.37	184.09	-1.93239	0.337782
ENSG00000003137	CYP26B1	13.7959	9.8	9.59	5.6	30.2	136.73	326.53	3.21857	4.46835
ENSG00000003147	ICA1	42.9361	58.79	62.31	18.21	32.43	211.48	302.43	2.27385	2.78789
ENSG00000003249	DBNDD1	5.15721	1.09	11.98	4.2	3.36	8.2	7.31	0.579357	0.432571
ENSG00000003393	ALS2	1774.58	1802.92	1958.05	1693.32	1644.02	751.13	1263.77	-1.23924	-0.489415
ENSG00000003400	CASP10	125.323	165.49	105.45	133.06	97.3	546.03	764.1	2.1145	2.59853
ENSG00000003402	CFLAR	1330.01	1133.36	1417.21	1378.19	1391.27	2024.59	3209.09	0.605825	1.2701
ENSG00000003436	TFPI	8487.36	8373.37	5547.41	9183.73	10844.9	1550.57	1982.58	-2.45176	-2.09738
ENSG00000003509	NDUFAF7	477.178	521.5	506.49	446.79	433.93	319.96	252.02	-0.575153	-0.918295
ENSG00000003756	RBM5	1610.43	1651.59	1625.72	1623.29	1541.13	3223.3	2767.13	1.00064	0.780567
ENSG00000003987	MTMR7	1.11838	0	0	0	4.47	3.65	5.84	1.13427	1.69103
ENSG00000003989	SLC7A2	8.11472	17.42	1.6	11.2	2.24	389.24	608.51	5.42002	6.06331
ENSG00000004059	ARF5	834.88	857.91	814.86	789.94	876.81	295.35	263.71	-1.49599	-1.65888
ENSG00000004139	SARM1	97.8381	88.19	70.3	128.86	104.01	410.2	290.74	2.0567	1.56154
ENSG00000004142	POLDIP2	1779.72	1999.98	1828.63	1631.7	1658.56	583.4	441.22	-1.60743	-2.00962
ENSG00000004399	PLXND1	1634.02	1837.76	1302.97	1909.02	1486.33	2651.75	3595.52	0.698181	1.13729
ENSG00000004455	AK2	2658.73	2507.33	2737.76	2732.57	2657.27	1395.61	1588.11	-0.929352	-0.743062
ENSG00000004468	CD38	0.823957	2.18	0	0	1.12	65.63	165.82	5.19103	6.51508
ENSG00000004478	FKBP4	1416.15	1329.33	1528.26	1437.01	1370.02	1015.48	441.95	-0.479415	-1.67778
ENSG00000004487	KDM1A	1887.15	2369.06	1632.91	1771.76	1774.87	1429.34	2036.63	-0.400615	0.109919
ENSG00000004534	RBM6	1157.41	1242.23	1097.66	1128.88	1160.88	3252.47	2143.29	1.48983	0.88835
ENSG00000004660	CAMKK1	157.246	139.36	176.55	110.65	202.43	138.56	181.16	-0.181281	0.20304
ENSG00000004700	RECQL	4197.42	5314.06	4246.04	3637.36	3592.24	1309.92	1076.03	-1.67927	-1.96279
ENSG00000004766	CCDC132	935.94	941.75	940.28	847.36	1014.37	650.86	591.71	-0.523394	-0.66063
ENSG00000004776	HSPB6	68.7664	41.37	65.51	79.83	88.35	33.73	51.87	-1.00635	-0.400084
ENSG00000004777	ARHGAP33	4.31569	8.71	2.4	2.8	3.36	63.81	148.29	3.60789	4.81172
ENSG00000004779	NDUFAB1	1053.85	1243.32	988.21	965.01	1018.84	220.6	226.46	-2.25101	-2.21335
ENSG00000004799	PDK4	33.2749	30.48	45.54	22.41	34.67	513.21	433.19	3.90713	3.6631
ENSG00000004809	SLC22A16	0	0	0	0	0	5.47	2.19	2.69377	1.67356
ENSG00000004838	ZMYND10	10.1956	19.6	7.19	8.4	5.59	58.34	54.79	2.40607	2.31707
ENSG00000004846	ABCB5	5.14226	3.27	0.8	4.2	12.3	38.29	9.5	2.67732	0.773548
ENSG00000004848	ARX	0	0	0	0	0	0.91	4.38	0.933573	2.42761
ENSG00000004864	SLC25A13	580.62	744.69	579.99	411.78	586.03	490.42	753.88	-0.24312	0.376171
ENSG00000004866	ST7	325.79	346.21	337.93	296.93	322.09	300.82	447.07	-0.114676	0.45536
ENSG00000004897	CDC27	4794.03	5432.73	4965.03	4285.83	4492.53	3065.6	1502.64	-0.6449	-1.67308
ENSG00000004939	SLC4A1	0	0	0	0	0	6.38	0	2.88362	0
ENSG00000004948	CALCR	0	0	0	0	0	19.14	5.84	4.33199	2.774
ENSG00000004961	HCCS	821.592	862.27	817.25	753.52	853.32	227.89	150.48	-1.84552	-2.44105
ENSG00000004975	DVL2	373.137	381.05	282.8	432.79	395.91	262.53	379.86	-0.505599	0.0256942
ENSG00000005001	PRSS22	0	0	0	0	0	8.2	11.69	3.20163	3.66562
ENSG00000005007	UPF1	424.566	348.39	463.35	408.97	477.55	971.73	1570.58	1.19266	1.88476
ENSG00000005020	SKAP2	1093.4	956.99	961.85	1148.49	1306.27	1337.27	971.57	0.29023	-0.170265
ENSG00000005022	SLC25A5	2606.56	3254.19	2121.82	2479.06	2571.16	1094.79	954.03	-1.25073	-1.44908
ENSG00000005059	CCDC109B	596.042	881.87	492.11	456.6	553.6	332.72	106.65	-0.839195	-2.47148
ENSG00000005073	HOXA11	465.979	477.95	448.97	487.41	449.59	110.3	31.41	-2.0689	-3.84885
ENSG00000005075	POLR2J	767.832	995.09	692.63	689.09	694.51	270.74	293.66	-1.50044	-1.38362
ENSG00000005100	DHX33	288.664	317.91	249.25	334.74	252.75	264.35	372.56	-0.126482	0.366962
ENSG00000005102	MEOX1	0	0	0	0	0	15.5	21.92	4.04439	4.51854
ENSG00000005108	THSD7A	0.998599	0	3.99	0	0	174.11	235.22	6.45313	6.885
ENSG00000005156	LIG3	512.038	632.55	512.88	400.57	502.15	637.18	645.76	0.314898	0.334165
ENSG00000005175	RPAP3	656.072	700.05	722.19	637.27	564.78	385.59	339.68	-0.765248	-0.947635
ENSG00000005187	ACSM3	13.1521	18.51	11.98	15.41	6.71	81.13	46.75	2.53689	1.75449
ENSG00000005189	AC004381,6	100.457	151.33	81.49	72.83	96.18	81.13	109.58	-0.304894	0.124215
ENSG00000005194	CIAPIN1	860.668	1039.73	816.45	780.13	806.35	342.75	341.87	-1.32577	-1.32947
ENSG00000005206	SPPL2B	168.259	151.33	158.18	177.88	185.65	246.12	937.23	0.545976	2.47071
ENSG00000005238	FAM214B	1263.68	1264.01	1477.13	1158.3	1155.29	280.76	334.57	-2.16623	-1.91409
ENSG00000005243	COPZ2	3507.89	3989.08	3665.26	3092.52	3284.68	783.04	736.34	-2.16201	-2.25061
ENSG00000005249	PRKAR2B	16.1481	16.33	24.77	5.6	17.89	134.91	174.59	2.98653	3.35609
ENSG00000005302	MSL3	619.707	725.09	595.16	560.24	598.33	796.71	621.66	0.361952	0.00453261
ENSG00000005339	CREBBP	321.883	277.62	315.56	359.95	334.4	2000.89	2862.83	2.63228	3.14886
ENSG00000005379	BZRAP1	2.51925	5.44	2.4	0	2.24	450.31	615.08	7.00271	7.4517
ENSG00000005381	MPO	0.878754	0	2.4	0	1.12	28.26	8.77	3.96108	2.37858
ENSG00000005421	PON1	0	0	0	0	0	1.82	6.57	1.4957	2.92029
ENSG00000005436	GCFC2	427.755	473.59	396.24	383.76	457.42	611.66	484.32	0.514933	0.178783
ENSG00000005448	WDR54	216.674	207.95	198.12	221.29	239.33	139.47	77.43	-0.631907	-1.47269
ENSG00000005469	CROT	580.016	792.59	575.99	459.4	492.09	350.95	276.13	-0.723208	-1.06802
ENSG00000005471	ABCB4	6.85545	2.18	20.77	0	4.47	72.93	132.95	3.23439	4.09186
ENSG00000005483	MLL5	812.382	716.38	898.74	840.36	794.05	2437.53	2511.46	1.58401	1.6271
ENSG00000005486	RHBDD2	453.911	311.37	559.22	460.8	484.26	210.57	353.56	-1.10445	-0.359556
ENSG00000005513	SOX8	1.65151	1.09	1.6	2.8	1.12	10.03	86.93	2.05654	5.05147
ENSG00000005700	IBTK	4773.64	4863.32	4917.1	4613.57	4700.55	2139.45	2066.59	-1.15748	-1.20744
ENSG00000005801	ZNF195	353.614	300.49	426.6	364.16	323.21	505.01	630.42	0.512916	0.83235
ENSG00000005810	MYCBP2	4800.41	5180.14	5118.42	4149.98	4753.12	4407.42	5175.59	-0.123197	0.108543
ENSG00000005812	FBXL3	1592.73	1421.87	1604.95	1577.07	1767.04	775.74	618.73	-1.03691	-1.3627
ENSG00000005844	ITGAL	1.50108	1.09	2.4	1.4	1.12	415.67	750.22	7.38021	8.23054
ENSG00000005882	PDK2	455.914	413.71	522.47	469.2	418.27	300.82	170.21	-0.598235	-1.41616
ENSG00000005884	ITGA3	5623.27	3936.82	7733.15	3876.86	6946.26	965.35	986.91	-2.54105	-2.50921
ENSG00000005889	ZFX	1425.21	1345.66	1525.06	1373.99	1456.13	1621.68	1854.01	0.186192	0.379241
ENSG00000005893	LAMP2	8858.59	8897.04	8989.78	8575.87	8971.65	4421.1	1845.24	-1.00251	-2.26265
ENSG00000005955	GGNBP2	1590.24	1553.61	1660.07	1582.68	1564.61	1103	967.91	-0.527413	-0.715719
ENSG00000005961	ITGA2B	0.901926	1.09	0	1.4	1.12	38.29	27.03	4.36863	3.88144
ENSG00000005981	ASB4	0	0	0	0	0	10.03	7.31	3.46336	3.05485
ENSG00000006007	GDE1	1893.86	1895.47	2189.73	1813.78	1676.45	529.62	560.29	-1.83634	-1.75527
ENSG00000006015	C19orf60	227.574	262.38	202.12	214.29	231.5	168.64	206.73	-0.430183	-0.13795
ENSG00000006016	CRLF1	839.571	750.13	1100.85	598.06	909.24	25.52	36.53	-4.98622	-4.48525
ENSG00000006025	OSBPL7	32.9172	34.84	16.78	47.62	32.43	234.27	309.73	2.79423	3.19557
ENSG00000006042	TMEM98	1856.79	1864.98	2192.92	1718.54	1650.73	628.07	539.84	-1.5623	-1.78032
ENSG00000006047	YBX2	0	0	0	0	0	0.91	6.57	0.933573	2.92029
ENSG00000006059	KRT33A	1.02177	1.09	1.6	1.4	0	0	0.73	-1.01562	-0.224847
ENSG00000006062	MAP3K14	155.419	174.2	175.75	127.45	144.27	465.81	377.67	1.57742	1.27553
ENSG00000006071	ABCC8	0	0	0	0	0	7.29	7.31	3.05137	3.05485
ENSG00000006074	CCL18	0	0	0	0	0	71.1	192.85	6.17193	7.5988
ENSG00000006075	CCL3	0	0	0	0	0	86.6	132.22	6.45286	7.05767
ENSG00000006114	SYNRG	932.301	992.92	969.84	879.58	886.88	1871.45	1758.31	1.00451	0.914595
ENSG00000006118	TMEM132A	103.783	120.85	63.11	120.45	110.72	214.22	229.38	1.03841	1.13661
ENSG00000006125	AP2B1	5375.25	5628.7	5225.47	5299.87	5346.98	2802.16	2233.14	-0.939547	-1.26688
ENSG00000006128	TAC1	0.751496	1.09	0.8	0	1.12	0.91	10.96	0.124985	2.77156
ENSG00000006194	ZNF263	730.41	605.33	667.86	1021.04	627.41	485.86	611.43	-0.587174	-0.256136
ENSG00000006210	CX3CL1	0.629745	0	0	1.4	1.12	302.64	535.46	7.54157	8.36268
ENSG00000006282	SPATA20	1565.76	1163.84	1781.5	1801.17	1516.52	731.99	647.22	-1.09592	-1.27323
ENSG00000006283	CACNA1G	2.17461	3.27	3.2	0	2.24	266.18	44.56	6.39509	3.84312
ENSG00000006327	TNFRSF12A	3479.94	3741.94	3985.61	2990.28	3201.92	268.91	95.7	-3.68893	-5.16982
ENSG00000006377	DLX6	11.7025	16.33	11.18	1.4	17.89	25.52	95.7	1.06197	2.92841
ENSG00000006432	MAP3K9	1.65893	0	1.6	2.8	2.24	83.86	219.88	4.99617	6.37627
ENSG00000006451	RALA	2207.28	1452.36	2180.14	2417.43	2779.18	1222.41	499.66	-0.852013	-2.14102
ENSG00000006453	BAIAP2L1	362.364	187.26	484.92	299.73	477.55	206.01	143.18	-0.811715	-1.33354
ENSG00000006459	JHDM1D	430.531	287.42	487.32	511.22	436.17	2161.32	1089.18	2.32504	1.33703
ENSG00000006468	ETV1	816.281	1183.44	757.34	694.7	629.65	833.17	422.23	0.0295092	-0.94939
ENSG00000006530	AGK	535.496	596.62	493.71	501.41	550.24	467.63	416.39	-0.195119	-0.362172
ENSG00000006534	ALDH3B1	565.87	477.95	616.73	644.28	524.52	311.76	457.29	-0.857962	-0.306757
ENSG00000006555	TTC22	0	0	0	0	0	23.7	24.84	4.62644	4.69153
ENSG00000006576	PHTF2	2377.79	2215.55	3106.84	2166.73	2022.03	473.1	879.52	-2.32696	-1.4338
ENSG00000006606	CCL26	44.4139	26.13	63.11	33.61	54.8	6.38	1.46	-2.62144	-4.20641
ENSG00000006607	FARP2	432.245	451.82	510.48	313.73	452.94	288.97	854.69	-0.579281	0.981904
ENSG00000006611	USH1C	0.279595	0	0	0	1.12	2.73	18.26	1.54349	3.91185
ENSG00000006625	GGCT	644.088	767.55	532.85	682.09	593.86	391.97	210.38	-0.715078	-1.60966
ENSG00000006634	DBF4	182.61	342.95	129.42	154.07	104.01	245.21	173.13	0.423242	-0.0764824
ENSG00000006638	TBXA2R	12.5205	9.8	16.78	11.2	12.3	39.2	95.7	1.57205	2.83837
ENSG00000006652	IFRD1	1930.81	1038.64	2125.82	2232.55	2326.23	865.99	803.55	-1.15587	-1.2637
ENSG00000006695	COX10	194.169	219.92	190.13	187.68	178.94	144.94	127.84	-0.419349	-0.599144
ENSG00000006704	GTF2IRD1	209.923	177.46	240.46	222.7	199.07	150.41	596.82	-0.478255	1.503
ENSG00000006712	PAF1	904.592	1009.25	877.97	843.16	887.99	283.5	298.04	-1.67043	-1.59852
ENSG00000006715	VPS41	4683.36	4329.85	5160.76	4614.97	4627.86	1806.72	1499.72	-1.37368	-1.6422
ENSG00000006740	ARHGAP44	29.2924	30.48	17.58	26.61	42.5	167.73	359.41	2.47769	3.57261
ENSG00000006744	ELAC2	1273.51	1854.09	1045.73	1026.64	1167.59	510.48	657.45	-1.3172	-0.952801
ENSG00000006747	SCIN	1160.41	406.09	2306.36	1331.97	597.22	293.52	65.01	-1.97944	-4.13705
ENSG00000006756	ARSD	468.823	400.65	530.46	445.39	498.8	868.72	967.18	0.888432	1.04316
ENSG00000006757	PNPLA4	233.269	271.09	158.18	285.72	218.08	124.88	80.36	-0.896118	-1.52578
ENSG00000006788	MYH13	0	0	0	0	0	0	1.46	0	1.29866
ENSG00000006831	ADIPOR2	1507.37	1540.54	1591.37	1409	1488.56	990.87	732.69	-0.604767	-1.03975
ENSG00000006837	CDKL3	108.816	99.07	114.24	124.65	97.3	86.6	104.46	-0.326092	-0.0583985
ENSG00000007001	UPP2	0	0	0	0	0	4.56	1.46	2.47508	1.29866
ENSG00000007038	PRSS21	0	0	0	0	0	13.67	8.04	3.8748	3.17632
ENSG00000007047	MARK4	234.338	166.57	224.48	280.12	266.17	257.06	544.22	0.132969	1.2121
ENSG00000007062	PROM1	0.35015	0	0	1.4	0	85.69	57.71	6.00467	5.44241
ENSG00000007080	CCDC124	287.598	371.25	268.42	242.3	268.41	123.97	189.2	-1.20748	-0.601545
ENSG00000007129	CEACAM21	0	0	0	0	0	20.05	41.64	4.39575	5.41414
ENSG00000007168	PAFAH1B1	5664.92	5220.43	6045.12	5406.31	5987.81	3467.6	2333.95	-0.707956	-1.27892
ENSG00000007171	NOS2	0.551776	1.09	0	0	1.12	20.05	62.82	3.76183	5.36202
ENSG00000007174	DNAH9	0	0	0	0	0	245.21	149.02	7.94375	7.22901
ENSG00000007202	KIAA0100	9815.18	10412.5	11269	8927.42	8651.79	3570.61	3662	-1.45859	-1.42214
ENSG00000007216	SLC13A2	0	0	0	0	0	1.82	0	1.4957	0
ENSG00000007237	GAS7	30.7742	15.24	31.16	47.62	29.08	655.42	1163.69	4.36869	5.19595
ENSG00000007255	TRAPPC6A	79.5212	60.97	67.11	88.24	101.77	44.67	42.37	-0.818121	-0.892671
ENSG00000007264	MATK	0	0	0	0	0	40.11	110.31	5.36142	6.79844
ENSG00000007306	CEACAM7	0	0	0	0	0	0	1.46	0	1.29866
ENSG00000007312	CD79B	0.629745	0	0	1.4	1.12	10.94	37.99	2.87308	4.58039
ENSG00000007314	SCN4A	0	0	0	0	0	1.82	10.96	1.4957	3.58015
ENSG00000007341	ST7L	361.385	287.42	397.04	308.13	452.94	459.43	373.29	0.345457	0.0466318
ENSG00000007350	TKTL1	0	0	0	0	0	0.91	17.53	0.933573	4.21179
ENSG00000007372	PAX6	2.0696	1.09	1.6	0	5.59	42.84	8.77	3.83613	1.67031
ENSG00000007376	RPUSD1	176.828	186.17	186.14	175.07	159.93	76.57	162.17	-1.19692	-0.12411
ENSG00000007384	RHBDF1	739.071	890.58	671.86	634.47	759.38	233.36	417.85	-1.65894	-0.82123
ENSG00000007392	LUC7L	406.431	433.31	346.71	406.17	439.52	775.74	1294.45	0.930877	1.66883
ENSG00000007402	CACNA2D2	1.05045	0	0	4.2	0	189.61	777.25	6.53854	8.56815
ENSG00000007516	BAIAP3	2.56085	1.09	1.6	4.2	3.36	44.67	62.82	3.68095	4.16371
ENSG00000007520	TSR3	733.775	807.83	691.03	722.71	713.53	134	219.15	-2.44434	-1.73881
ENSG00000007541	PIGQ	232.274	326.62	204.51	204.49	193.48	189.61	504.78	-0.291403	1.11648
ENSG00000007545	CRAMP1L	77.084	69.68	72.7	85.44	80.52	216.04	393.01	1.47486	2.33513
ENSG00000007866	TEAD3	169.802	173.11	173.36	163.87	168.88	226.98	309.73	0.41658	0.863334
ENSG00000007908	SELE	1.72588	3.27	0	1.4	2.24	33.73	18.26	3.67139	2.82081
ENSG00000007923	DNAJC11	814.461	852.47	803.67	694.7	907.01	618.95	954.03	-0.395465	0.227929
ENSG00000007933	FMO3	108.457	228.63	11.18	135.86	58.16	134.91	89.12	0.312281	-0.280452
ENSG00000007944	MYLIP	98.7019	135	75.09	95.24	89.47	797.62	440.49	3.00182	2.14669
ENSG00000007952	NOX1	0.551776	1.09	0	0	1.12	0	0.73	-0.63392	0.156852
ENSG00000007968	E2F2	6.3047	18.51	5.59	0	1.12	59.25	208.19	3.04406	4.83984
ENSG00000008018	PSMB1	3084.53	3247.66	3180.34	2717.16	3192.98	805.82	785.29	-1.9352	-1.97239
ENSG00000008056	SYN1	5.75828	2.18	13.58	2.8	4.47	22.79	18.99	1.81563	1.56455
ENSG00000008083	JARID2	389.695	330.97	327.54	432.79	467.48	484.04	737.81	0.312061	0.91916
ENSG00000008086	CDKL5	160.171	121.94	187.74	133.06	197.95	490.42	385.7	1.60837	1.26262
ENSG00000008118	CAMK1G	3.81681	4.35	5.59	4.2	1.12	2.73	15.34	-0.368901	1.76226
ENSG00000008128	CDK11A	44.8231	72.94	38.35	32.21	35.79	84.78	91.31	0.904565	1.01041
ENSG00000008130	NADK	933.282	1019.04	893.15	861.37	959.57	731.99	1063.61	-0.350065	0.188394
ENSG00000008196	TFAP2B	1.19832	0	4.79	0	0	25.52	0	3.59261	-1.1364
ENSG00000008197	TFAP2D	0.19972	0	0.8	0	0	0.91	1.46	0.670875	1.03596
ENSG00000008226	DLEC1	4.35664	5.44	6.39	0	5.59	157.7	111.04	4.88883	4.38654
ENSG00000008256	CYTH3	2199.7	1959.7	2272.01	2029.47	2537.61	1458.51	918.24	-0.592476	-1.25945
ENSG00000008277	ADAM22	8.04449	15.24	7.99	0	8.95	374.65	229.38	5.37621	4.67083
ENSG00000008282	SYPL1	1631.45	1457.8	1556.22	1676.52	1835.26	776.65	570.52	-1.06984	-1.51416
ENSG00000008283	CYB561	678.914	1133.36	583.18	362.76	636.36	420.23	731.96	-0.690744	0.108382
ENSG00000008294	SPAG9	7702.88	8212.24	7550.2	7255.1	7793.99	5079.25	3660.54	-0.600686	-1.07314
ENSG00000008300	CELSR3	33.379	23.95	30.36	43.42	35.79	397.44	64.28	3.53476	0.925113
ENSG00000008311	AASS	328.619	414.8	293.99	341.75	263.94	428.44	815.97	0.381659	1.30949
ENSG00000008323	PLEKHG6	0.279595	0	0	0	1.12	7.29	13.88	2.69568	3.53962
ENSG00000008324	SS18L2	233.148	289.6	221.29	189.08	232.62	85.69	49.67	-1.43349	-2.20822
ENSG00000008382	MPND	73.29	72.94	71.9	70.03	78.29	57.43	99.35	-0.346459	0.4338
ENSG00000008394	MGST1	1100.02	865.53	1120.83	1183.51	1230.22	92.98	149.02	-3.55035	-2.87562
ENSG00000008405	CRY1	342.59	399.56	362.69	292.73	315.38	304.46	390.09	-0.169705	0.186812
ENSG00000008441	NFIX	466.816	444.2	427.4	462.2	533.47	2925.22	1652.39	2.64502	1.82141
ENSG00000008513	ST3GAL1	814.679	648.88	777.31	780.13	1052.4	1029.16	1944.59	0.336794	1.25413
ENSG00000008516	MMP25	0.35015	0	0	1.4	0	25.52	40.18	4.29589	4.93075
ENSG00000008517	IL32	13.8064	9.8	3.99	28.01	13.42	461.25	593.9	4.96438	5.32836
ENSG00000008710	PKD1	1565.02	1049.53	1561.81	1656.91	1991.84	1669.99	5892.21	0.0936002	1.91195
ENSG00000008735	MAPK8IP2	0.95863	0	1.6	0	2.24	18.23	13.88	3.29544	2.92546
ENSG00000008838	MED24	513.333	633.64	560.01	408.97	450.71	869.63	696.17	0.759356	0.438807
ENSG00000008853	RHOBTB2	252.192	293.96	234.87	233.9	246.04	352.78	624.58	0.482619	1.30496
ENSG00000008869	HEATR5B	1131.89	1215.01	1199.92	1054.65	1057.99	1368.26	1208.25	0.273386	0.0941017
ENSG00000008952	SEC62	4420.33	4434.37	4795.67	4166.78	4284.52	1807.64	1864.97	-1.28958	-1.24456
ENSG00000008988	RPS20	16215.8	17272.6	14397.4	17081.7	16111.4	6060.09	4497.69	-1.41984	-1.84991
ENSG00000009307	CSDE1	26421.1	27753.7	25995.5	27045.6	24889.6	9453.86	5727.85	-1.48262	-2.20543
ENSG00000009335	UBE3C	4176.72	4373.4	4250.83	3791.42	4291.23	2666.33	1846.7	-0.64732	-1.17699
ENSG00000009413	REV3L	1544.34	1719.09	1299.78	1749.35	1409.16	2321.76	2160.82	0.587912	0.484318
ENSG00000009694	TENM1	0	0	0	0	0	719.23	129.3	9.49231	7.02569
ENSG00000009709	PAX7	0.19972	0	0.8	0	0	0	109.58	-0.262697	6.52625
ENSG00000009724	MASP2	0.279595	0	0	0	1.12	4.56	13.88	2.1194	3.53962
ENSG00000009765	IYD	0.749589	0	1.6	1.4	0	17.32	29.22	3.38833	4.11042
ENSG00000009780	FAM76A	344.573	403.92	292.39	326.34	355.64	393.8	247.64	0.192133	-0.47493
ENSG00000009790	TRAF3IP3	1.25208	1.09	0	2.8	1.12	234.27	333.11	6.70692	7.21292
ENSG00000009830	POMT2	305.301	314.64	317.15	310.93	278.48	493.16	454.37	0.690026	0.572087
ENSG00000009844	VTA1	1734.95	1701.67	1694.42	1701.73	1841.97	549.67	442.68	-1.65646	-1.96813
ENSG00000009950	MLXIPL	0	0	0	0	0	7.29	15.34	3.05137	4.03034
ENSG00000009954	BAZ1B	3808.78	4022.83	3479.12	4105.16	3628.03	2755.67	2748.87	-0.466782	-0.470345
ENSG00000010017	RANBP9	1555.6	1383.77	1645.69	1620.49	1572.44	1097.53	1184.14	-0.502822	-0.393339
ENSG00000010030	ETV7	64.6556	23.95	95.87	67.23	71.58	31.9	72.32	-0.996831	0.159288
ENSG00000010072	SPRTN	313.965	388.67	297.98	271.72	297.49	209.66	262.25	-0.580277	-0.258759
ENSG00000010165	METTL13	583.895	739.24	495.3	591.05	509.98	425.7	401.04	-0.454957	-0.54084
ENSG00000010219	DYRK4	246.745	285.25	249.25	203.09	249.4	313.58	181.89	0.344569	-0.437882
ENSG00000010244	ZNF207	2958.31	3247.66	2931.89	2976.27	2677.4	4342.7	3595.52	0.553666	0.281343
ENSG00000010256	UQCRC1	2144.48	2475.76	2188.13	1935.63	1978.42	1030.98	591.71	-1.05589	-1.8559
ENSG00000010270	STARD3NL	1291.83	1420.78	1156.78	1280.15	1309.62	601.63	428.8	-1.10119	-1.5888
ENSG00000010278	CD9	1091.55	1118.12	1678.44	441.19	1128.45	1135.81	880.25	0.0572927	-0.310075
ENSG00000010282	HHATL	0	0	0	0	0	6.38	0.73	2.88362	0.790772
ENSG00000010292	NCAPD2	1039.29	1500.26	749.35	986.02	921.55	1363.7	927.74	0.391593	-0.163644
ENSG00000010295	IFFO1	405.236	468.15	449.77	364.16	338.87	403.82	363.06	-0.00503806	-0.158142
ENSG00000010310	GIPR	0.19972	0	0.8	0	0	33.73	64.28	4.85541	5.76587
ENSG00000010318	PHF7	54.9635	76.21	42.34	47.62	53.68	114.86	75.24	1.04983	0.446063
ENSG00000010319	SEMA3G	0.272181	1.09	0	0	0	385.59	263.71	8.24736	7.70097
ENSG00000010322	NISCH	1180.77	1077.84	1284.6	1197.51	1163.12	3248.82	1883.23	1.45942	0.673032
ENSG00000010327	STAB1	2.47166	1.09	3.2	5.6	0	8384.59	4385.92	11.2381	10.3034
ENSG00000010361	FUZ	112.198	131.74	88.68	123.25	105.13	64.72	73.78	-0.784442	-0.598122
ENSG00000010379	SLC6A13	4.78672	5.44	11.18	1.4	1.12	7.29	10.96	0.518625	1.0474
ENSG00000010404	IDS	1577.32	1274.89	1687.23	1858.59	1488.56	1937.08	1241.85	0.296237	-0.344739
ENSG00000010438	PRSS3	137.037	200.32	80.69	215.69	51.45	0	2.19	-7.10892	-5.43536
ENSG00000010539	ZNF200	205.207	222.1	190.13	207.29	201.31	206.93	226.46	0.0120016	0.141516
ENSG00000010610	CD4	259.239	339.68	127.82	106.45	463.01	1350.03	1208.25	2.37615	2.2162
ENSG00000010626	LRRC23	142.373	124.11	146.19	158.27	140.92	92.98	80.36	-0.60935	-0.817384
ENSG00000010671	BTK	0.19972	0	0.8	0	0	342.75	214.04	8.16252	7.48576
ENSG00000010704	HFE	596.767	743.6	590.37	525.22	527.88	173.2	188.47	-1.77884	-1.65761
ENSG00000010803	SCMH1	436.845	443.11	348.31	459.4	496.56	559.7	741.46	0.35681	0.761894
ENSG00000010810	FYN	2156.79	1866.07	2238.46	2341.8	2180.84	1414.75	1740.05	-0.60799	-0.309599
ENSG00000010818	HIVEP2	1213.52	1308.64	1163.17	1260.54	1121.74	1642.64	1225.78	0.436506	0.0144882
ENSG00000010932	FMO1	0.272181	1.09	0	0	0	13.67	67.94	3.52749	5.75997
ENSG00000011007	TCEB3	2421.07	2602.05	2762.52	2072.89	2246.83	1065.62	1893.46	-1.18319	-0.354454
ENSG00000011009	LYPLA2	513.797	585.73	529.66	490.21	449.59	311.76	490.9	-0.718948	-0.0656387
ENSG00000011021	CLCN6	138.274	140.45	123.83	151.26	137.56	704.64	848.84	2.341	2.60926
ENSG00000011028	MRC2	4625.31	3402.26	4682.23	5151.4	5265.34	5395.56	11481.3	0.222179	1.31148
ENSG00000011083	SLC6A7	0	0	0	0	0	0.91	9.5	0.933573	3.39232
ENSG00000011105	TSPAN9	666.855	624.93	780.5	540.63	721.36	1055.59	772.14	0.66181	0.211196
ENSG00000011114	BTBD7	1472.87	1477.4	1506.69	1441.22	1466.2	1432.98	969.37	-0.0395882	-0.603006
ENSG00000011132	APBA3	131.835	135	115.84	140.06	136.44	159.52	217.69	0.273114	0.719248
ENSG00000011143	MKS1	152.449	168.75	137.41	147.06	156.57	248.86	214.77	0.703362	0.491737
ENSG00000011198	ABHD5	732.318	863.36	767.72	614.86	683.33	229.71	128.57	-1.66836	-2.50071
ENSG00000011201	KAL1	21.8007	7.62	42.34	29.41	7.83	1709.19	889.02	6.22893	5.28669
ENSG00000011243	AKAP8L	507.722	499.72	525.66	488.81	516.69	1081.12	1081.14	1.08891	1.08894
ENSG00000011258	MBTD1	243.886	225.37	239.66	285.72	224.79	989.05	656.72	2.01539	1.42536
ENSG00000011260	UTP18	836.83	888.4	757.34	879.58	822.01	694.61	325.8	-0.268379	-1.35825
ENSG00000011275	RNF216	1395.17	1253.12	1512.28	1372.59	1442.71	1812.19	1927.79	0.377052	0.466217
ENSG00000011295	TTC19	732.014	722.91	848.41	672.29	684.45	582.49	505.51	-0.329134	-0.533251
ENSG00000011304	PTBP1	1204.99	1307.56	1152.78	1114.88	1244.76	1721.04	2095.81	0.513897	0.797974
ENSG00000011332	DPF1	9.77757	11.98	11.18	7	8.95	17.32	8.04	0.765387	-0.253638
ENSG00000011347	SYT7	130.293	80.57	134.21	127.45	178.94	41.93	39.45	-1.61273	-1.69858
ENSG00000011376	LARS2	572.583	707.67	472.14	582.65	527.88	413.85	290.01	-0.467412	-0.978934
ENSG00000011405	PIK3C2A	3635.21	3769.16	4231.66	3595.34	2944.7	2297.15	2142.56	-0.661964	-0.762428
ENSG00000011422	PLAUR	1444.53	1321.71	1789.49	1268.94	1397.98	679.12	354.29	-1.08774	-2.02453
ENSG00000011426	ANLN	1211.78	3164.92	546.43	486.01	649.78	2015.47	471.17	0.733509	-1.36094
ENSG00000011451	WIZ	260.968	212.3	234.07	301.13	296.37	584.31	702.01	1.15981	1.42415
ENSG00000011454	RABGAP1	1788.04	1784.42	1687.23	1759.15	1921.38	1595.24	1531.13	-0.164512	-0.223651
ENSG00000011465	DCN	25423.6	42600.6	25610.5	15119.5	18363.8	11997.1	9338.71	-1.08342	-1.44477
ENSG00000011478	QPCTL	188.062	170.93	234.87	165.27	181.18	51.05	80.36	-1.86089	-1.21647
ENSG00000011485	PPP5C	622.615	732.71	622.33	589.65	545.77	375.57	563.22	-0.727737	-0.144397
ENSG00000011523	CEP68	339.055	279.8	323.55	406.17	346.7	703.73	512.08	1.0513	0.593416
ENSG00000011566	MAP4K3	1620.48	1245.5	1784.7	1850.19	1601.52	1096.61	1312.71	-0.562943	-0.303661
ENSG00000011590	ZBTB32	0.272181	1.09	0	0	0	5.47	6.57	2.34646	2.57299
ENSG00000011600	TYROBP	0.19972	0	0.8	0	0	511.39	214.04	8.7384	7.48576
ENSG00000011638	TMEM159	928.009	708.76	922.71	1100.87	979.7	168.64	173.86	-2.45322	-2.40949
ENSG00000011677	GABRA3	0	0	0	0	0	78.39	56.25	6.31089	5.8392
ENSG00000012048	BRCA1	314.19	573.76	232.47	204.49	246.04	729.25	324.34	1.21217	0.0457244
ENSG00000012061	ERCC1	1598.83	1794.22	1640.1	1235.33	1725.66	447.58	661.1	-1.83448	-1.27279
ENSG00000012124	CD22	3.25112	2.18	1.6	1.4	7.83	29.17	115.42	2.8272	4.77535
ENSG00000012171	SEMA3B	72.9326	107.78	42.34	70.03	71.58	264.35	610.7	1.84361	3.04854
ENSG00000012174	MBTPS2	362.445	275.45	432.99	371.16	370.18	618.04	559.56	0.768294	0.62513
ENSG00000012211	PRICKLE3	34.3632	37.02	27.96	32.21	40.26	98.45	141.72	1.49172	2.01287
ENSG00000012223	LTF	9.30665	7.62	11.98	4.2	13.42	92.98	235.22	3.18878	4.51848
ENSG00000012232	EXTL3	1249.33	1363.08	1322.14	1117.68	1194.43	441.2	621.66	-1.49954	-1.0058
ENSG00000012504	NR1H4	0	0	0	0	0	0	4.38	0	2.42761
ENSG00000012660	ELOVL5	2577.21	2255.83	2621.12	2930.05	2501.82	3154.93	1035.12	0.291697	-1.31518
ENSG00000012779	ALOX5	0.19972	0	0.8	0	0	459.43	368.9	8.58414	8.26829
ENSG00000012817	KDM5D	933.701	1225.9	825.24	862.77	820.89	812.21	0	-0.200877	-9.86836
ENSG00000012822	CALCOCO1	2399.21	1939.02	3025.35	2459.45	2173.01	1164.98	1773.65	-1.04162	-0.435625
ENSG00000012963	UBR7	588.305	820.9	442.58	535.03	554.72	288.97	341.14	-1.02311	-0.784429
ENSG00000012983	MAP4K5	3310.47	3380.48	3520.66	2872.63	3468.1	1550.57	1002.98	-1.09374	-1.72174
ENSG00000013016	EHD3	896.865	1103.96	725.38	904.79	853.32	391.06	580.02	-1.19542	-0.62791
ENSG00000013275	PSMC4	1640.09	1930.31	1658.47	1509.85	1461.72	546.94	463.87	-1.58256	-1.81975
ENSG00000013288	MAN2B2	1536.99	1405.54	1718.39	1465.03	1559.02	454.87	717.35	-1.75436	-1.09829
ENSG00000013293	SLC7A14	224.443	107.78	240.46	362.76	186.77	0.91	2.92	-6.88304	-5.84576
ENSG00000013297	CLDN11	3017.67	1995.63	3709.19	4040.73	2325.11	57.43	99.35	-5.69106	-4.9108
ENSG00000013306	SLC25A39	1065.43	1149.69	1088.87	1037.84	985.29	693.7	640.65	-0.618321	-0.732924
ENSG00000013364	MVP	3682.57	3886.74	4246.84	2944.06	3652.63	938	1336.82	-1.97191	-1.46122
ENSG00000013374	NUB1	1726.51	1645.06	1741.56	1725.54	1793.88	1192.33	875.87	-0.5337	-0.978258
ENSG00000013375	PGM3	6040.26	6433.26	6168.94	5718.65	5840.18	1454.86	2858.45	-2.05298	-1.07911
ENSG00000013392	RWDD2A	301.769	284.16	309.17	320.74	293.02	83.86	122.72	-1.83506	-1.29114
ENSG00000013441	CLK1	1414.89	1379.41	1271.82	1586.88	1421.46	2072.9	2494.66	0.550635	0.81771
ENSG00000013503	POLR3B	659.748	862.27	583.98	591.05	601.69	289.88	362.33	-1.18368	-0.862819
ENSG00000013523	ANGEL1	228.289	242.79	246.05	240.9	183.41	437.55	574.9	0.935572	1.32865
ENSG00000013561	RNF14	2606.96	2366.88	2894.34	2385.22	2781.41	825.88	594.63	-1.65717	-2.13044
ENSG00000013563	DNASE1L1	2283.57	1921.6	2258.43	2885.23	2069	347.31	432.46	-2.71348	-2.39795
ENSG00000013573	DDX11	129.655	225.37	67.9	147.06	78.29	1092.97	623.85	3.06574	2.25775
ENSG00000013583	HEBP1	423.481	386.5	426.6	502.82	378.01	196.9	220.61	-1.10093	-0.937678
ENSG00000013588	GPRC5A	295.645	277.62	178.15	371.16	355.64	1737.45	1601.99	2.55099	2.43396
ENSG00000013619	MAMLD1	65.6028	50.08	100.66	60.23	51.45	84.78	145.37	0.365058	1.13596
ENSG00000013725	CD6	43.9184	62.06	27.96	53.22	32.43	82.04	261.52	0.886499	2.54705
ENSG00000013810	TACC3	155.542	432.22	51.13	72.83	65.98	288.05	269.55	0.884772	0.789348
ENSG00000014123	UFL1	1709.81	1888.93	1608.94	1602.29	1739.08	923.42	1095.02	-0.88806	-0.642406
ENSG00000014138	POLA2	256.632	483.39	188.54	189.08	165.52	291.7	447.07	0.184109	0.79841
ENSG00000014164	ZC3H3	48.2154	50.08	43.14	56.02	43.62	259.8	222.07	2.40576	2.18032
ENSG00000014216	CAPN1	1230.38	1238.97	1229.47	1151.29	1301.79	649.04	1046.81	-0.921678	-0.232901
ENSG00000014257	ACPP	1.8876	4.35	3.2	0	0	43.76	63.55	3.95427	4.48247
ENSG00000014641	MDH1	4949.13	5672.25	5243.04	4563.15	4318.07	1128.52	713.7	-2.13176	-2.79206
ENSG00000014824	SLC30A9	2945.46	3097.42	3316.94	2743.77	2623.72	1107.55	722.46	-1.41031	-2.026
ENSG00000014914	MTMR11	177.048	225.37	103.06	191.88	187.89	443.93	199.43	1.32131	0.170834
ENSG00000014919	COX15	866.055	839.41	884.36	883.78	856.68	470.37	428.07	-0.879264	-1.01491
ENSG00000015133	CCDC88C	3.73333	7.62	4.79	1.4	1.12	382.86	971.57	6.34158	7.6828
ENSG00000015153	YAF2	492.725	434.4	695.02	390.77	450.71	459.43	425.15	-0.100725	-0.212346
ENSG00000015171	ZMYND11	2641.3	2465.96	2637.9	2704.56	2756.81	1065.62	1047.54	-1.30875	-1.33342
ENSG00000015285	WAS	0.599159	0	2.4	0	0	106.65	147.56	6.07289	6.53759
ENSG00000015413	DPEP1	0.279595	0	0	0	1.12	89.33	61.36	6.14145	5.60686
ENSG00000015475	BID	662.754	610.77	734.17	642.87	663.2	197.81	135.87	-1.73926	-2.27784
ENSG00000015479	MATR3	8976.58	8832.81	8416.99	9384.01	9272.49	5194.11	4880.47	-0.789172	-0.87901
ENSG00000015520	NPC1L1	0.279595	0	0	0	1.12	0.91	5.84	0.577885	2.41831
ENSG00000015532	XYLT2	842.567	931.95	885.16	753.52	799.64	520.5	460.95	-0.693836	-0.868766
ENSG00000015568	RGPD5	2901.47	2851.36	3489.5	2673.74	2591.29	4069.23	3679.53	0.487827	0.34263
ENSG00000015592	STMN4	0	0	0	0	0	0	0.73	0	0.790772
ENSG00000015676	NUDCD3	1830.38	2137.16	1783.1	1638.7	1762.57	1406.55	1141.77	-0.379747	-0.680398
ENSG00000016082	ISL1	0	0	0	0	0	3.65	23.38	2.21723	4.60763
ENSG00000016391	CHDH	6.33796	10.89	7.19	2.8	4.47	27.35	84.74	1.9499	3.54652
ENSG00000016402	IL20RA	6.23846	6.53	6.39	4.2	7.83	23.7	48.94	1.77076	2.78644
ENSG00000016490	CLCA1	0.67162	1.09	1.6	0	0	0	2.19	-0.741247	0.932309
ENSG00000016602	CLCA4	0	0	0	0	0	0	2.19	0	1.67356
ENSG00000016864	GLT8D1	2444.75	2988.54	2009.18	2487.46	2293.8	1060.15	634.8	-1.20465	-1.94363
ENSG00000017260	ATP2C1	4827.04	4610.74	5181.53	5015.55	4500.36	1933.43	1908.8	-1.31953	-1.33802
ENSG00000017373	SRCIN1	0.35015	0	0	1.4	0	8.2	30.68	2.76851	4.55238
ENSG00000017427	IGF1	3.16475	7.62	0	2.8	2.24	533.27	1078.22	7.00319	8.01754
ENSG00000017483	SLC38A5	425.311	571.58	352.31	344.55	432.81	341.84	504.05	-0.314372	0.244519
ENSG00000017621	MAGIX	14.8241	20.69	11.18	14.01	13.42	23.7	29.95	0.642383	0.967812
ENSG00000017797	RALBP1	3258.83	3023.38	3604.54	3098.13	3309.29	942.56	739.27	-1.78861	-2.13868
ENSG00000018189	RUFY3	1335.67	1379.41	1122.42	1582.68	1258.18	3236.97	1829.17	1.27644	0.453331
ENSG00000018236	CNTN1	0.19972	0	0.8	0	0	600.72	121.26	8.97025	6.67111
ENSG00000018280	SLC11A1	4.17628	4.35	4.79	4.2	3.36	319.96	164.36	5.95434	4.99755
ENSG00000018408	WWTR1	4644.53	4338.56	6501.28	3847.45	3890.85	1875.09	1517.25	-1.30811	-1.61343
ENSG00000018510	AGPS	2116.07	2440.92	1974.83	1937.03	2111.5	1432.07	925.54	-0.562959	-1.19214
ENSG00000018607	ZNF806	1.78259	2.18	1.6	0	3.36	16.41	0.73	2.64542	-0.685654
ENSG00000018610	CXorf56	468.641	525.85	464.95	428.58	455.18	382.86	224.26	-0.290979	-1.05997
ENSG00000018625	ATP1A2	4.32578	0	6.39	4.2	6.71	45.58	115.42	3.12865	4.4502
ENSG00000018699	TTC27	812.655	857.91	591.97	1121.88	678.86	356.42	289.28	-1.1868	-1.48697
ENSG00000018869	ZNF582	83.467	84.92	84.68	77.03	87.23	72.01	56.25	-0.210294	-0.561113
ENSG00000019102	VSIG2	0	0	0	0	0	84.78	84.01	6.42257	6.40956
ENSG00000019144	PHLDB1	1934.83	2312.45	1844.61	1537.86	2044.4	2371.9	3775.96	0.2937	0.964274
ENSG00000019169	MARCO	0	0	0	0	0	195.08	143.18	7.6153	7.17173
ENSG00000019186	CYP24A1	0	0	0	0	0	11.85	120.53	3.6837	6.92517
ENSG00000019485	PRDM11	94.2144	101.25	72.7	107.85	95.06	120.33	189.2	0.349684	0.998265
ENSG00000019505	SYT13	1.51684	3.27	0	2.8	0	0.91	3.65	-0.398042	0.885616
ENSG00000019549	SNAI2	1856.3	1973.85	1147.19	1967.84	2336.3	1416.57	564.68	-0.389784	-1.71515
ENSG00000019582	CD74	372.334	385.41	701.42	243.7	158.81	17805.6	12729	5.5758	5.09162
ENSG00000019991	HGF	4406.59	4396.26	4035.94	4295.64	4898.51	771.19	495.28	-2.51296	-3.15076
ENSG00000019995	ZRANB1	1413.03	1168.2	1322.14	1543.46	1618.3	916.12	754.61	-0.624625	-0.904094
ENSG00000020129	NCDN	471.393	351.66	620.73	463.6	449.59	293.52	503.31	-0.681623	0.0943221
ENSG00000020181	GPR124	926.022	977.67	633.51	967.81	1125.09	874.19	4564.17	-0.0830076	2.29999
ENSG00000020219	CCT8L1P	0	0	0	0	0	0	0.73	0	0.790772
ENSG00000020256	ZFP64	405.362	362.54	377.07	441.19	440.64	267.09	249.83	-0.600046	-0.696054
ENSG00000020426	MNAT1	553.926	510.61	665.47	497.21	542.41	299.91	181.89	-0.882963	-1.60132
ENSG00000020577	SAMD4A	1955.84	1252.03	3002.99	1579.88	1988.48	1377.38	1178.3	-0.505555	-0.730597
ENSG00000020633	RUNX3	7.70345	9.8	10.39	2.8	7.83	212.39	247.64	4.61576	4.83633
ENSG00000020922	MRE11A	403.408	482.3	400.24	420.18	310.91	486.78	580.75	0.270419	0.524588
ENSG00000021300	PLEKHB1	9.56133	18.51	7.99	2.8	8.95	29.17	19.72	1.51432	0.972233
ENSG00000021355	SERPINB1	485.117	612.95	484.12	372.56	470.84	838.64	445.61	0.788467	-0.122289
ENSG00000021461	CYP3A43	0.62233	1.09	0	1.4	0	7.29	9.5	2.3533	2.69425
ENSG00000021488	SLC7A9	2.33796	0	3.2	2.8	3.36	6.38	14.61	1.14465	2.22543
ENSG00000021574	SPAST	848.708	750.13	866.78	880.98	896.94	593.43	491.63	-0.51546	-0.786462
ENSG00000021645	NRXN3	299.956	142.62	443.38	210.09	403.74	237.92	263.71	-0.333027	-0.185142
ENSG00000021762	OSBPL5	356.352	323.35	334.73	361.35	405.97	770.27	898.52	1.10989	1.33181
ENSG00000021776	AQR	1444.92	1748.49	1393.24	1324.97	1312.98	1272.55	1074.57	-0.183132	-0.426886
ENSG00000021826	CPS1	789.163	1457.8	374.67	605.06	719.12	365.54	46.75	-1.10818	-4.04858
ENSG00000021852	C8B	0.19972	0	0.8	0	0	11.85	2.92	3.421	1.70816
ENSG00000022267	FHL1	3325.44	2285.23	2439.78	4123.36	4453.39	1520.49	882.44	-1.12849	-1.91277
ENSG00000022277	RTFDC1	1950.74	1921.6	2135.4	1917.42	1828.55	712.84	428.07	-1.45109	-2.18548
ENSG00000022355	GABRA1	0	0	0	0	0	0.91	1.46	0.933573	1.29866
ENSG00000022556	NLRP2	19.3325	3.27	23.97	26.61	23.49	66.54	108.84	1.73196	2.43355
ENSG00000022567	SLC45A4	60.6068	57.7	48.73	58.83	77.17	246.12	342.6	2.00405	2.47957
ENSG00000022840	RNF10	1501.17	1359.81	1453.16	1570.07	1621.65	1046.48	1796.3	-0.52013	0.258779
ENSG00000022976	ZNF839	172.561	205.77	169.36	154.07	161.05	258.88	301.7	0.582404	0.802447
ENSG00000023041	ZDHHC6	689.399	675.01	677.45	690.5	714.65	408.38	474.09	-0.753991	-0.53923
ENSG00000023171	GRAMD1B	247.522	250.41	366.69	158.27	214.73	330.9	2913.23	0.417375	3.55167
ENSG00000023191	RNH1	4331.65	3707.1	4958.64	4091.15	4569.7	975.38	1095.75	-2.14973	-1.98201
ENSG00000023228	NDUFS1	3373.46	3792.02	3453.55	3057.51	3190.74	1124.87	1284.95	-1.58361	-1.39182
ENSG00000023287	RB1CC1	3752.93	3283.59	4096.65	3839.04	3792.43	5799.39	1992.07	0.627749	-0.913408
ENSG00000023318	ERP44	1854.93	1866.07	1962.85	1774.56	1816.25	810.38	653.07	-1.19369	-1.50463
ENSG00000023330	ALAS1	845.879	877.51	897.14	785.74	823.13	554.23	419.31	-0.60907	-1.0107
ENSG00000023445	BIRC3	153.994	139.36	181.35	161.07	134.21	751.13	726.85	2.27877	2.23143
ENSG00000023516	AKAP11	2959.63	2727.25	3245.84	2878.23	2987.19	1863.24	2398.96	-0.667317	-0.302894
ENSG00000023572	GLRX2	401.413	402.83	367.48	399.17	436.17	89.33	62.09	-2.1554	-2.67319
ENSG00000023608	SNAPC1	899.74	672.83	1449.97	693.3	782.87	111.21	79.62	-3.00491	-3.4819
ENSG00000023697	DERA	867.169	949.37	873.17	831.96	814.18	368.27	223.53	-1.2333	-1.95107
ENSG00000023734	STRAP	3785.13	3784.4	4141.39	3469.28	3745.46	999.08	645.76	-1.92061	-2.54942
ENSG00000023839	ABCC2	18.0357	16.33	8.79	28.01	19.01	37.37	70.13	1.01127	1.90175
ENSG00000023892	DEF6	5.15977	1.09	6.39	9.8	3.36	215.13	294.39	5.13288	5.5836
ENSG00000023902	PLEKHO1	744.579	945.01	624.72	735.31	673.27	691.88	619.46	-0.105755	-0.265022
ENSG00000023909	GCLM	2167.94	1138.8	2945.47	2330.6	2256.89	180.49	279.78	-3.57903	-2.94948
ENSG00000024048	UBR2	2396.47	2424.59	2286.39	2480.46	2394.45	2604.35	2184.2	0.119963	-0.133749
ENSG00000024422	EHD2	913.422	596.62	819.65	1096.67	1140.75	904.27	951.84	-0.0145115	0.0593743
ENSG00000024526	DEPDC1	255.143	724	94.27	82.64	119.67	524.15	150.48	1.03578	-0.75782
ENSG00000024862	CCDC28A	301.82	278.71	324.34	306.73	297.49	226.98	148.29	-0.409551	-1.02034
ENSG00000025039	RRAGD	192.523	28.31	417.01	85.44	239.33	191.43	319.96	-0.00817037	0.729889
ENSG00000025156	HSF2	408.413	438.76	337.13	432.79	424.98	294.44	549.34	-0.470692	0.426766
ENSG00000025293	PHF20	2373.7	2318.98	2515.67	2019.66	2640.5	1125.78	1040.23	-1.07554	-1.18946
ENSG00000025423	HSD17B6	99.8092	125.2	107.05	35.01	131.97	161.35	81.82	0.68748	-0.283576
ENSG00000025434	NR1H3	110.228	130.65	100.66	102.24	107.36	185.96	265.9	0.749204	1.26277
ENSG00000025708	TYMP	42.2128	29.4	20.77	72.83	45.85	371.92	721	3.10934	4.06247
ENSG00000025770	NCAPH2	382.519	597.71	297.98	289.92	344.46	416.59	437.57	0.122789	0.193509
ENSG00000025772	TOMM34	1548.3	1462.15	2025.96	1502.84	1202.26	359.16	262.98	-2.10491	-2.55312
ENSG00000025796	SEC63	2760.16	1968.41	3082.07	3036.5	2953.64	1748.38	2368.28	-0.658429	-0.220824
ENSG00000025800	KPNA6	3830.98	3939	4185.33	3599.54	3600.07	1812.19	1558.16	-1.07956	-1.29732
ENSG00000026025	VIM	89310.8	77455	73006.3	105156	101626	25974.2	13250.5	-1.78172	-2.75269
ENSG00000026036	RTEL1-TNFRSF6B	10.4582	15.24	5.59	15.41	5.59	58.34	116.88	2.37263	3.36287
ENSG00000026103	FAS	1385.8	1335.86	1306.97	1423.01	1477.38	505.92	382.78	-1.45193	-1.85341
ENSG00000026297	RNASET2	175.41	107.78	280.41	162.47	150.98	433.91	349.91	1.30178	0.992167
ENSG00000026508	CD44	9837.25	10816.5	9810.23	9577.3	9145	6366.38	3259.49	-0.627701	-1.59331
ENSG00000026559	KCNG1	16.4307	9.8	11.98	23.81	20.13	7.29	29.22	-1.07218	0.793875
ENSG00000026652	AGPAT4	208.963	281.98	175.75	205.89	172.23	449.4	618	1.10107	1.55981
ENSG00000026751	SLAMF7	0	0	0	0	0	100.27	539.84	6.66206	9.07906
ENSG00000026950	BTN3A1	723.028	934.12	496.1	683.49	778.39	1201.44	1813.1	0.731847	1.32514
ENSG00000027001	MIPEP	654.017	813.28	647.09	518.22	637.48	141.29	108.84	-2.2027	-2.57613
ENSG00000027075	PRKCH	84.3919	65.32	121.43	60.23	90.59	811.29	849.57	3.24982	3.31626
ENSG00000027644	INSRR	0	0	0	0	0	34.64	15.34	5.15543	4.03034
ENSG00000027697	IFNGR1	1471.31	1232.43	1473.13	1416.01	1763.69	1874.18	1064.34	0.348943	-0.466772
ENSG00000027847	B4GALT7	699.046	673.92	826.84	628.87	666.55	139.47	349.18	-2.31719	-0.999352
ENSG00000027869	SH2D2A	4.87685	9.8	7.19	1.4	1.12	39.2	57.71	2.77408	3.32049
ENSG00000028116	VRK2	602.601	629.28	574.39	593.85	612.87	415.67	453.64	-0.534689	-0.408869
ENSG00000028137	TNFRSF1B	168.382	200.32	155.78	193.28	124.14	613.48	655.99	1.85908	1.95559
ENSG00000028203	VEZT	2267.08	2060.95	2484.51	2165.33	2357.55	1318.13	1165.88	-0.781888	-0.958818
ENSG00000028277	POU2F2	13.9759	7.62	24.77	16.81	6.71	175.93	180.43	3.56246	3.59869
ENSG00000028310	BRD9	716.602	815.45	657.48	732.51	660.96	663.62	1086.98	-0.110654	0.600397
ENSG00000028528	SNX1	2241.55	2311.36	2269.61	2264.77	2120.45	1914.29	1697.68	-0.227576	-0.400725
ENSG00000028839	TBPL1	520.961	485.57	476.93	536.43	584.91	161.35	196.5	-1.68483	-1.40209
ENSG00000029153	ARNTL2	1135.68	1488.28	1060.11	878.18	1116.14	258.88	241.07	-2.12891	-2.23133
ENSG00000029363	BCLAF1	5867.38	7056.01	5924.49	5382.5	5106.53	3161.31	3110.47	-0.891984	-0.915366
ENSG00000029364	SLC39A9	4438.55	4469.21	4953.85	4058.94	4272.21	1900.62	1531.86	-1.22318	-1.53419
ENSG00000029534	ANK1	87.5062	107.78	39.15	58.83	144.27	26.44	81.82	-1.6895	-0.0957996
ENSG00000029559	IBSP	82.4428	174.2	87.88	19.61	48.09	108.48	20343	0.391808	7.9296
ENSG00000029639	TFB1M	241.381	240.61	289.19	208.69	227.03	169.55	196.5	-0.507079	-0.295422
ENSG00000029725	RABEP1	2835	2726.16	3032.54	2839.01	2742.27	1142.19	1118.4	-1.31079	-1.34113
ENSG00000029993	HMGB3	501.003	667.39	521.67	414.58	400.38	750.22	246.91	0.581539	-1.01788
ENSG00000030066	NUP160	1108.09	1467.6	816.45	1137.29	1011.02	1721.95	1178.3	0.635506	0.088556
ENSG00000030110	BAK1	430.632	460.53	409.03	408.97	444	300.82	250.56	-0.516113	-0.778899
ENSG00000030304	MUSK	2.98925	5.44	3.99	1.4	1.12	12.76	19.72	1.78629	2.37684
ENSG00000030419	IKZF2	298.102	327.71	263.63	268.92	332.16	392.89	290.74	0.397153	-0.0359563
ENSG00000030582	GRN	1967.21	1458.89	2053.12	2190.54	2166.3	2969.88	2175.43	0.594005	0.145078
ENSG00000031003	FAM13B	1219.11	821.99	1443.57	1362.78	1248.11	1340.91	1345.58	0.137272	0.142284
ENSG00000031081	ARHGAP31	2230.67	2321.16	2662.66	1903.41	2035.45	1957.13	1897.11	-0.188648	-0.233561
ENSG00000031544	NR2E3	0.901926	1.09	0	1.4	1.12	0	3.65	-0.927461	1.28977
ENSG00000031691	CENPQ	110.411	141.53	119.83	117.65	62.63	135.82	55.52	0.296383	-0.979063
ENSG00000031698	SARS	7030.34	4578.08	7364.86	7714.5	8463.9	1228.79	1038.04	-2.51539	-2.75855
ENSG00000031823	RANBP3	727.312	862.27	695.82	677.89	673.27	478.57	774.33	-0.602815	0.0902544
ENSG00000032219	ARID4A	653.021	615.13	764.53	582.65	649.78	1075.65	848.11	0.719141	0.376615
ENSG00000032389	TSSC1	472.101	571.58	481.72	420.18	414.92	207.84	317.04	-1.17975	-0.572939
ENSG00000032444	PNPLA6	442.963	407.18	432.99	483.21	448.47	382.86	671.33	-0.209859	0.59873
ENSG00000032742	IFT88	384.311	410.45	371.48	368.36	386.96	291.7	338.95	-0.396601	-0.180701
ENSG00000033011	ALG1	705.917	873.16	663.87	718.51	568.14	185.05	346.26	-1.92585	-1.02552
ENSG00000033030	ZCCHC8	413.022	324.44	421.81	421.58	484.26	479.48	435.38	0.21477	0.0758789
ENSG00000033050	ABCF2	2230.6	2463.78	2235.26	2121.91	2101.44	1042.83	530.34	-1.09619	-2.07037
ENSG00000033100	CHPF2	2033.6	2186.16	2016.37	1902.01	2029.86	1453.04	1751.74	-0.484678	-0.215133
ENSG00000033122	LRRC7	1.10906	0	0.8	1.4	2.24	3.65	2.92	1.14063	0.894254
ENSG00000033170	FUT8	1099.81	1443.65	923.5	1037.84	994.24	1119.4	734.88	0.0254502	-0.581021
ENSG00000033178	UBA6	3596.66	3611.29	4015.16	3355.84	3404.35	2093.87	1133.01	-0.780199	-1.66563
ENSG00000033327	GAB2	624.546	537.83	644.7	684.89	630.77	615.31	714.43	-0.0214597	0.193695
ENSG00000033627	ATP6V0A1	1028.5	830.7	1382.06	887.98	1013.25	963.53	996.4	-0.0940417	-0.0456956
ENSG00000033800	PIAS1	516.038	551.98	503.29	500.01	508.86	843.2	639.92	0.707314	0.309873
ENSG00000033867	SLC4A7	8862.08	5817.05	13454.7	7916.19	8260.36	2139.45	1217.01	-2.04989	-2.86328
ENSG00000034053	APBA2	239.351	111.05	253.24	345.95	247.16	30.99	312.65	-2.90945	0.384012
ENSG00000034063	UHRF1	200.487	369.08	148.59	112.05	172.23	242.48	403.97	0.273118	1.00713
ENSG00000034152	MAP2K3	752.902	763.19	882.76	655.48	710.17	332.72	426.61	-1.17574	-0.818081
ENSG00000034239	EFCAB1	10.0906	9.8	9.59	4.2	16.78	112.12	48.94	3.35044	2.17085
ENSG00000034510	TMSB10	46357.4	53309.3	44428.1	40001.1	47691.1	8387.32	6172	-2.46638	-2.90879
ENSG00000034533	ASTE1	195.049	199.24	176.55	208.69	195.72	174.11	139.53	-0.16295	-0.480333
ENSG00000034677	RNF19A	1457.41	1281.43	1469.94	1467.83	1610.47	3779.35	1773.65	1.37412	0.283133
ENSG00000034693	PEX3	474.3	446.38	552.82	415.98	482.02	226.98	197.24	-1.05993	-1.26159
ENSG00000034713	GABARAPL2	1644.7	1342.4	1970.83	1598.08	1667.51	464.9	479.94	-1.82061	-1.77478
ENSG00000034971	MYOC	16.4063	10.89	29.56	8.4	16.78	20.97	13.88	0.335929	-0.226232
ENSG00000035115	SH3YL1	686.033	574.85	783.7	698.9	686.69	763.89	1413.52	0.154874	1.04186
ENSG00000035141	FAM136A	575.591	623.84	506.49	582.65	589.39	375.57	453.64	-0.61463	-0.342823
ENSG00000035403	VCL	11094.8	11074.5	13295.7	7969.41	12039.4	3838.61	3125.08	-1.53098	-1.82758
ENSG00000035499	DEPDC1B	42.9253	117.58	14.38	19.61	20.13	76.57	81.82	0.820447	0.914928
ENSG00000035664	DAPK2	32.4578	48.99	39.15	18.21	23.49	409.29	655.99	3.61623	4.29546
ENSG00000035681	NSMAF	1518.46	1293.4	1390.05	1795.57	1594.81	1413.84	740	-0.102917	-1.03601
ENSG00000035687	ADSS	1394.96	1390.3	1281.4	1372.59	1535.54	791.24	742.92	-0.817244	-0.908034
ENSG00000035720	STAP1	0	0	0	0	0	10.03	16.8	3.46336	4.15381
ENSG00000035862	TIMP2	10910.5	10602	9001.77	12104	11934.2	14692.6	6730.83	0.429343	-0.696778
ENSG00000035928	RFC1	2348.09	2382.13	2269.61	2430.04	2310.57	1447.57	1014.66	-0.697472	-1.20968
ENSG00000036054	TBC1D23	2691.17	2517.13	2848.8	2710.16	2688.59	1369.17	1376.99	-0.974414	-0.966203
ENSG00000036257	CUL3	1955.97	1658.12	1979.62	2103.7	2082.42	1134.9	1191.45	-0.784784	-0.714691
ENSG00000036448	MYOM2	39.6626	27.22	45.54	32.21	53.68	16.41	154.87	-1.22378	1.93857
ENSG00000036473	OTC	0	0	0	0	0	2.73	5.84	1.89918	2.774
ENSG00000036530	CYP46A1	12.3199	5.44	23.97	9.8	10.07	132.18	103	3.32172	2.96493
ENSG00000036549	ZZZ3	2129.92	2047.89	2098.65	2232.55	2140.58	1993.6	1417.17	-0.0953765	-0.587445
ENSG00000036565	SLC18A1	0	0	0	0	0	0.91	2.19	0.933573	1.67356
ENSG00000036672	USP2	8.5423	9.8	15.98	2.8	5.59	25.52	25.57	1.47467	1.47739
ENSG00000036828	CASR	0	0	0	0	0	0.91	0	0.933573	0
ENSG00000037042	TUBG2	203.995	246.05	200.52	184.88	184.53	378.3	283.43	0.887748	0.472482
ENSG00000037241	RPL26L1	741.819	779.53	740.56	749.32	697.87	83.86	71.59	-3.12985	-3.35517
ENSG00000037280	FLT4	0.549869	0	0.8	1.4	0	522.33	960.61	8.39943	9.27716
ENSG00000037474	NSUN2	1377.87	1474.13	1485.12	1243.73	1308.51	945.29	1101.59	-0.543133	-0.322591
ENSG00000037637	FBXO42	551.121	452.91	589.57	599.46	562.55	806.74	793.32	0.548907	0.524736
ENSG00000037749	MFAP3	1903.21	1961.88	1928.49	1761.95	1960.52	875.1	777.98	-1.12003	-1.28954
ENSG00000037757	MRI1	277.527	335.33	194.93	285.72	294.13	599.81	426.61	1.10909	0.618477
ENSG00000037897	METTL1	102.015	140.45	103.06	84.04	80.52	80.22	93.5	-0.342947	-0.124468
ENSG00000037965	HOXC8	135.289	118.67	232.47	88.24	101.77	38.29	37.26	-1.79443	-1.83276
ENSG00000038002	AGA	924.39	888.4	981.02	824.95	1003.19	356.42	227.92	-1.37244	-2.01522
ENSG00000038210	PI4K2B	1121.02	1370.7	1010.58	1022.44	1080.36	690.97	455.1	-0.697316	-1.29868
ENSG00000038219	BOD1L1	3203.54	3172.54	3548.62	3163.95	2929.04	2799.42	2455.21	-0.194473	-0.383682
ENSG00000038274	MAT2B	1502.71	1500.26	1477.13	1550.46	1482.97	727.43	590.97	-1.04566	-1.34493
ENSG00000038295	TLL1	13.8269	3.27	0	19.61	32.43	256.15	223.53	4.11632	3.92062
ENSG00000038358	EDC4	428.942	469.24	416.22	401.97	428.34	409.29	604.85	-0.0674972	0.494819
ENSG00000038382	TRIO	5812.33	4441.99	7070.88	5623.41	6113.07	4495.85	4244.94	-0.370451	-0.453282
ENSG00000038427	VCAN	29548.6	29797.2	24466.5	38205.5	25725	14989.8	13517.2	-0.979059	-1.12824
ENSG00000038532	CLEC16A	327.008	317.91	357.1	310.93	322.09	587.96	1141.04	0.844438	1.79981
ENSG00000038945	MSR1	250.576	251.49	336.33	214.29	200.19	1977.19	691.05	2.97511	1.45988
ENSG00000039068	CDH1	46.9595	18.51	65.51	49.02	54.8	380.12	288.55	2.99036	2.59392
ENSG00000039123	SKIV2L2	2220.3	2388.66	2212.1	2149.92	2130.51	1208.74	1162.23	-0.876705	-0.933266
ENSG00000039139	DNAH5	68.5012	57.7	82.28	49.02	85	250.68	184.09	1.85648	1.41312
ENSG00000039319	ZFYVE16	1524.35	1686.43	1489.91	1409	1512.05	1069.27	1553.77	-0.511164	0.0275624
ENSG00000039523	FAM65A	120.438	103.43	121.43	120.45	136.44	547.85	867.1	2.17619	2.83764
ENSG00000039537	C6	0.19972	0	0.8	0	0	47.4	16.07	5.33424	3.83069
ENSG00000039560	RAI14	10153.3	7381.54	13302.9	10363	9565.51	2180.47	1517.98	-2.21871	-2.74091
ENSG00000039600	SOX30	1.09974	0	1.6	2.8	0	6.38	8.04	1.81341	2.10611
ENSG00000039650	PNKP	267.571	303.75	301.18	205.89	259.46	166.82	390.82	-0.678388	0.544888
ENSG00000039987	BEST2	0.279595	0	0	0	1.12	2.73	0.73	1.54349	0.435085
ENSG00000040199	PHLPP2	534.017	507.34	595.96	563.04	469.72	293.52	477.75	-0.86122	-0.160313
ENSG00000040275	SPDL1	1001.71	1696.23	1019.37	474.8	816.42	253.42	318.5	-1.97861	-1.65001
ENSG00000040341	STAU2	979.115	983.12	1089.67	907.59	936.08	1172.27	497.47	0.259512	-0.975444
ENSG00000040487	PQLC2	166.408	172.02	182.94	170.87	139.8	151.32	167.28	-0.136263	0.00749505
ENSG00000040531	CTNS	287.79	316.82	278.81	287.12	268.41	268	224.99	-0.102416	-0.353763
ENSG00000040608	RTN4R	2.37242	2.18	4.79	1.4	1.12	4.56	31.41	0.721299	3.26458
ENSG00000040633	PHF23	1060.05	1120.3	1167.16	927.2	1025.55	276.2	273.94	-1.9365	-1.94831
ENSG00000040731	CDH10	10.6969	10.89	5.59	14.01	12.3	19.14	3.65	0.783939	-1.33082
ENSG00000040933	INPP4A	617.512	519.32	696.62	662.48	591.62	1526.87	2469.09	1.30465	1.99769
ENSG00000041353	RAB27B	2094.96	3724.52	925.9	1446.82	2282.61	843.2	193.58	-1.31196	-3.42918
ENSG00000041357	PSMA4	3285.33	3477.38	3019.76	3229.78	3414.42	1007.28	642.84	-1.70458	-2.35171
ENSG00000041515	MYO16	0.551776	1.09	0	0	1.12	10.03	103	2.82944	6.06652
ENSG00000041802	LSG1	978.49	1163.84	897.14	948.21	904.77	886.04	687.4	-0.143032	-0.508784
ENSG00000041880	PARP3	608.554	661.94	632.71	560.24	579.32	212.39	172.4	-1.51426	-1.81365
ENSG00000041982	TNC	6400.2	5579.7	9448.34	3655.56	6917.18	11166.7	20604.5	0.802917	1.68662
ENSG00000041988	THAP3	219.979	221.01	216.5	197.48	244.93	157.7	188.47	-0.477608	-0.221941
ENSG00000042062	FAM65C	2.14953	1.09	6.39	0	1.12	234.27	190.66	6.22304	5.92727
ENSG00000042088	TDP1	310.123	439.84	286.8	274.52	239.33	516.86	257.87	0.735077	-0.265258
ENSG00000042286	AIFM2	398.798	335.33	432.99	357.15	469.72	79.31	173.13	-2.31562	-1.19911
ENSG00000042304	C2orf83	0	0	0	0	0	0.91	2.92	0.933573	1.97085
ENSG00000042317	SPATA7	259.329	273.27	235.67	268.92	259.46	337.28	184.09	0.377879	-0.492112
ENSG00000042429	MED17	660.869	626.02	704.61	676.49	636.36	455.78	502.58	-0.535045	-0.394324
ENSG00000042445	RETSAT	1776.55	1826.88	2108.24	1600.88	1570.21	1117.58	642.84	-0.668224	-1.46512
ENSG00000042493	CAPG	777.395	890.58	886.76	733.91	598.33	2028.24	433.92	1.38237	-0.839752
ENSG00000042753	AP2S1	3298.12	2907.98	3546.22	2997.28	3740.98	343.66	246.18	-3.25883	-3.73845
ENSG00000042781	USH2A	5.99016	5.44	4.79	12.61	1.12	3.65	13.88	-0.588096	1.08998
ENSG00000042813	ZPBP	0	0	0	0	0	0.91	2.92	0.933573	1.97085
ENSG00000042832	TG	34.9834	18.51	50.33	42.02	29.08	132.18	239.6	1.88797	2.74123
ENSG00000042980	ADAM28	1.98972	1.09	2.4	0	4.47	604.37	338.95	7.66166	6.82917
ENSG00000043039	BARX2	0	0	0	0	0	1.82	0.73	1.4957	0.790772
ENSG00000043093	DCUN1D1	1884.42	1810.55	1970.83	1763.35	1992.95	1056.51	921.16	-0.834216	-1.0318
ENSG00000043143	PHF15	542.12	615.13	423.41	651.28	478.67	552.41	712.97	0.027078	0.394593
ENSG00000043355	ZIC2	0	0	0	0	0	12.76	6.57	3.78241	2.92029
ENSG00000043462	LCP2	0.551776	1.09	0	0	1.12	809.47	819.62	9.02869	9.04665
ENSG00000043514	TRIT1	441.736	291.78	520.87	467.8	486.5	477.66	431.73	0.112556	-0.0329782
ENSG00000043591	ADRB1	0	0	0	0	0	29.17	26.3	4.91504	4.77083
ENSG00000044012	GUCA2B	0	0	0	0	0	0.91	0	0.933573	0
ENSG00000044090	CUL7	1267.19	1043	1145.59	1533.66	1346.53	1456.68	1701.33	0.200899	0.424736
ENSG00000044115	CTNNA1	13548.1	11668.9	15149.9	13549.4	13824.3	3356.39	3272.64	-2.01279	-2.04923
ENSG00000044446	PHKA2	284.073	278.71	289.99	302.53	265.06	638.1	894.86	1.16471	1.65194
ENSG00000044459	CNTLN	552.816	525.85	511.28	654.08	520.05	1219.68	966.45	1.14021	0.804782
ENSG00000044524	EPHA3	308.838	499.72	446.57	124.65	164.4	7559.62	1356.54	4.60892	2.13141
ENSG00000044574	HSPA5	10427.8	9749.51	9911.69	11428.9	10621.3	2950.74	3525.39	-1.82094	-1.56431
ENSG00000046604	DSG2	130.414	44.64	292.39	50.42	134.21	272.56	427.34	1.05774	1.70464
ENSG00000046647	GEMIN8	214.072	260.2	187.74	222.7	185.65	181.4	264.44	-0.237713	0.303567
ENSG00000046651	OFD1	493.459	413.71	623.13	487.41	449.59	1011.84	1176.11	1.03448	1.25133
ENSG00000046653	GPM6B	80.4292	64.23	218.89	2.8	35.79	237.92	303.89	1.55291	1.90467
ENSG00000046774	MAGEC2	0	0	0	0	0	11.85	0	3.6837	0
ENSG00000046889	PREX2	1.03109	1.09	0.8	0	2.24	1627.15	972.3	9.64676	8.90449
ENSG00000047056	WDR37	520.416	474.68	576.79	533.63	496.56	386.5	529.61	-0.428238	0.0252178
ENSG00000047188	YTHDC2	881.394	942.83	911.52	789.94	881.28	975.38	1276.91	0.14602	0.534291
ENSG00000047230	CTPS2	239.859	287.42	218.09	221.29	232.62	508.65	638.46	1.08132	1.40867
ENSG00000047249	ATP6V1H	2140.25	1907.44	2419.8	2012.66	2221.1	1211.47	489.44	-0.820506	-2.12631
ENSG00000047315	POLR2B	3336.19	3340.2	3379.26	3441.27	3184.03	4337.23	1287.14	0.378473	-1.37334
ENSG00000047346	FAM214A	670.475	600.97	885.96	585.45	609.52	997.25	1164.42	0.572068	0.795445
ENSG00000047365	ARAP2	2.28126	1.09	1.6	4.2	2.24	763.89	758.26	7.86486	7.8542
ENSG00000047410	TPR	5331.99	6036.97	5484.3	5021.15	4785.55	5326.28	4321.64	-0.00154609	-0.303033
ENSG00000047457	CP	2.76057	1.09	2.4	4.2	3.36	193.25	151.94	5.69082	5.34587
ENSG00000047578	KIAA0556	478.352	405	522.47	491.61	494.32	391.06	610.7	-0.29001	0.35174
ENSG00000047579	DTNBP1	89.3488	89.28	87.08	77.03	104.01	189.61	256.41	1.07705	1.51049
ENSG00000047597	XK	3.51948	1.09	3.2	4.2	5.59	15.5	43.1	1.86824	3.28655
ENSG00000047617	ANO2	0.279595	0	0	0	1.12	197.81	338.95	7.27956	8.05349
ENSG00000047621	C12orf4	1004.73	1115.94	1015.37	937	950.62	432.08	422.96	-1.21554	-1.24625
ENSG00000047634	SCML1	359.496	416.98	372.28	333.34	315.38	432.08	439.03	0.26465	0.287618
ENSG00000047644	WWC3	745.741	755.57	530.46	784.34	912.6	1883.3	1925.6	1.33535	1.36738
ENSG00000047648	ARHGAP6	127.182	93.63	81.49	179.28	154.34	185.05	239.6	0.537494	0.90844
ENSG00000047662	FAM184B	10.124	2.18	22.37	7	8.95	3.65	13.88	-1.25838	0.419696
ENSG00000047849	MAP4	8968.75	7443.6	8940.25	9552.09	9939.05	5174.05	3842.43	-0.793494	-1.22267
ENSG00000047932	GOPC	3680.33	4111.02	4320.34	2948.26	3341.72	1585.21	1345.58	-1.21464	-1.45093
ENSG00000047936	ROS1	288.899	284.16	625.52	82.64	163.28	1062.89	1658.97	1.87572	2.51753
ENSG00000048028	USP28	611.745	608.6	512.88	717.11	608.4	568.82	534	-0.104782	-0.195749
ENSG00000048052	HDAC9	1364.94	737.07	2208.9	1175.1	1338.7	954.41	469.71	-0.515705	-1.53699
ENSG00000048140	TSPAN17	1092.41	1150.78	1164.77	991.62	1062.46	217.86	425.88	-2.32075	-1.35693
ENSG00000048162	NOP16	322.273	370.17	309.17	278.72	331.04	77.48	89.12	-2.04236	-1.84283
ENSG00000048342	CC2D2A	781.086	1121.38	583.98	764.73	654.25	577.02	458.75	-0.436208	-0.766478
ENSG00000048392	RRM2B	2984.52	2744.67	3257.83	2871.23	3064.36	1026.42	462.41	-1.53896	-2.68762
ENSG00000048405	ZNF800	684.429	540.01	758.93	735.31	703.46	640.83	627.5	-0.0948166	-0.125095
ENSG00000048462	TNFRSF17	0	0	0	0	0	6.38	31.41	2.88362	5.01837
ENSG00000048471	SNX29	734.128	722.91	781.3	708.7	723.59	1072	1417.17	0.545583	0.947964
ENSG00000048540	LMO3	1.17961	0	0.8	2.8	1.12	281.67	301.7	7.0189	7.11767
ENSG00000048544	MRPS10	1672.94	1866.07	1681.64	1500.04	1644.02	597.08	390.82	-1.48484	-2.09499
ENSG00000048545	GUCA1A	0.272181	1.09	0	0	0	0	0	-0.347304	-0.347304
ENSG00000048649	RSF1	1732.92	1587.36	1923.7	1817.98	1602.64	1637.17	1692.57	-0.0819512	-0.0339686
ENSG00000048707	VPS13D	2279.14	2188.33	2315.15	2402.03	2211.04	4618	5175.59	1.01846	1.18288
ENSG00000048740	CELF2	284.379	214.48	398.64	232.5	291.9	1094.79	1220.67	1.94102	2.0979
ENSG00000048828	FAM120A	4093.56	4302.63	4150.97	4030.92	3889.73	2982.65	2729.88	-0.456632	-0.584344
ENSG00000048991	R3HDM1	337.612	335.33	328.34	350.15	336.63	876.02	714.43	1.37298	1.07918
ENSG00000049089	COL9A2	4.0777	4.35	1.6	7	3.36	159.52	189.2	4.98244	5.2272
ENSG00000049130	KITLG	2282.62	1905.26	1509.88	2310.99	3404.35	1331.8	783.1	-0.776863	-1.54221
ENSG00000049167	ERCC8	372.335	385.41	325.94	380.96	397.03	296.26	220.61	-0.328744	-0.752446
ENSG00000049192	ADAMTS6	1974.97	1706.03	2050.72	2284.38	1858.75	243.39	544.22	-3.0153	-1.85765
ENSG00000049239	H6PD	2562.02	2664.1	2397.44	3016.89	2169.66	2523.22	2886.21	-0.0220083	0.17183
ENSG00000049245	VAMP3	5101.42	5284.66	5556.2	4714.42	4850.42	1212.38	997.86	-2.07215	-2.35283
ENSG00000049246	PER3	441.537	375.61	409.03	519.62	461.89	1512.29	1634.86	1.77382	1.88618
ENSG00000049247	UTS2	0.901926	1.09	0	1.4	1.12	12.76	0	2.85495	-0.927461
ENSG00000049249	TNFRSF9	0.272181	1.09	0	0	0	88.42	18.99	6.13522	3.9739
ENSG00000049283	EPN3	0.19972	0	0.8	0	0	2.73	4.38	1.63648	2.16491
ENSG00000049319	SRD5A2	0	0	0	0	0	18.23	3.65	4.26529	2.21723
ENSG00000049323	LTBP1	20525.9	17340.1	20285.9	17454.3	27023.4	3578.81	2154.98	-2.51956	-3.2511
ENSG00000049449	RCN1	18951.1	18058.6	19332.1	19046.8	19367	1964.43	1924.14	-3.26944	-3.29932
ENSG00000049540	ELN	873.129	1666.83	524.06	204.49	1097.13	1172.27	4005.33	0.424616	2.19636
ENSG00000049541	RFC2	234.283	359.28	204.51	193.28	180.06	302.64	254.21	0.367963	0.117286
ENSG00000049618	ARID1B	535.474	482.3	505.69	603.66	550.24	1780.29	2145.48	1.73134	2.00039
ENSG00000049656	CLPTM1L	2805.85	2880.76	3154.77	2374.02	2813.85	688.23	1335.35	-2.02589	-1.07065
ENSG00000049759	NEDD4L	301.211	439.84	370.68	197.48	196.83	1456.68	1308.33	2.27005	2.1152
ENSG00000049768	FOXP3	1.03851	0	0.8	0	3.36	32.82	37.99	4.05229	4.25752
ENSG00000049769	PPP1R3F	56.7058	59.88	63.11	54.62	49.21	67.46	84.74	0.246544	0.571252
ENSG00000049860	HEXB	5442.79	5753.9	5282.19	5820.89	4914.16	1297.16	971.57	-2.06814	-2.48474
ENSG00000049883	PTCD2	310.207	314.64	299.58	317.94	308.67	167.73	122.72	-0.88316	-1.3308
ENSG00000050030	KIAA2022	1.3181	0	0.8	0	4.47	32.82	20.45	3.86686	3.20996
ENSG00000050130	JKAMP	2038.46	1845.39	2387.05	1689.12	2232.29	557.88	442.68	-1.86758	-2.2006
ENSG00000050165	DKK3	696.88	562.87	387.46	1030.84	806.35	1086.59	2128.68	0.640084	1.60959
ENSG00000050327	ARHGEF5	274.575	246.05	266.03	250.71	335.51	422.06	504.05	0.618418	0.873982
ENSG00000050344	NFE2L3	68.569	58.79	55.92	103.64	55.92	157.7	223.53	1.18979	1.69039
ENSG00000050393	MCUR1	372.848	378.88	354.7	358.55	399.26	164.99	154.87	-1.17136	-1.26211
ENSG00000050405	LIMA1	19765.1	18636.8	21432.3	18982.3	20009	1841.36	1741.51	-3.4234	-3.50379
ENSG00000050426	LETMD1	723.172	600.97	667.06	852.96	771.68	494.98	663.29	-0.54605	-0.124518
ENSG00000050438	SLC4A8	162.829	181.82	238.07	110.65	120.79	185.05	364.52	0.183502	1.15776
ENSG00000050555	LAMC3	0.479315	0	0.8	0	1.12	324.52	459.48	7.78167	8.28207
ENSG00000050628	PTGER3	17.3328	15.24	47.93	2.8	3.36	25.52	44.56	0.532654	1.31334
ENSG00000050730	TNIP3	18.9243	34.84	11.18	19.61	10.07	53.78	18.99	1.45912	0.00474865
ENSG00000050748	MAPK9	1127.98	1191.06	1197.52	1091.07	1032.27	453.96	685.94	-1.31121	-0.716762
ENSG00000050767	COL23A1	0	0	0	0	0	37.37	156.33	5.26191	7.29765
ENSG00000050820	BCAR1	686.742	631.46	599.16	654.08	862.27	433.91	891.21	-0.661151	0.375515
ENSG00000051009	FAM160A2	299.804	266.74	306.77	285.72	339.99	628.98	656.72	1.06648	1.12865
ENSG00000051108	HERPUD1	3909.77	2757.73	3960.84	3897.87	5022.65	1267.08	1713.75	-1.62481	-1.18946
ENSG00000051128	HOMER3	295.399	335.33	286	277.32	282.95	169.55	170.94	-0.797344	-0.785633
ENSG00000051180	RAD51	75.2261	139.36	47.93	53.22	60.39	63.81	31.41	-0.234069	-1.23385
ENSG00000051341	POLQ	118.077	260.2	77.49	68.63	65.98	343.66	323.61	1.53327	1.44681
ENSG00000051382	PIK3CB	298.532	332.06	289.19	289.92	282.95	663.62	718.08	1.14982	1.26344
ENSG00000051523	CYBA	774.96	789.32	806.07	717.11	787.34	334.54	553.72	-1.2095	-0.484222
ENSG00000051596	THOC3	641.153	1096.34	437.79	690.5	339.99	270.74	292.93	-1.24069	-1.12744
ENSG00000051620	HEBP2	1805.92	1471.95	2073.89	1806.77	1871.05	212.39	118.34	-3.08197	-3.92038
ENSG00000051825	MPHOSPH9	669.536	857.91	631.11	595.25	593.86	1231.53	763.37	0.878237	0.188957
ENSG00000052126	PLEKHA5	1224.54	1363.08	1160.77	1187.71	1186.6	1313.57	1225.78	0.101173	0.00145853
ENSG00000052344	PRSS8	0	0	0	0	0	75.66	140.26	6.2604	7.14221
ENSG00000052723	SIKE1	1748.51	1551.43	1912.52	1761.95	1768.16	1096.61	587.32	-0.672589	-1.57228
ENSG00000052749	RRP12	400.837	335.33	587.18	315.13	365.71	350.04	363.06	-0.194975	-0.142434
ENSG00000052795	FNIP2	3590.69	3273.79	5883.74	2238.16	2967.06	1824.04	1344.12	-0.976734	-1.41693
ENSG00000052802	MSMO1	2326.61	1722.36	3091.66	2469.26	2023.15	486.78	434.65	-2.25454	-2.41761
ENSG00000052841	TTC17	2133.7	1844.3	2269.61	2197.54	2223.34	2372.81	2602.04	0.153173	0.286166
ENSG00000052850	ALX4	1.85314	2.18	1.6	1.4	2.24	44.67	111.77	4.00062	5.30469
ENSG00000053108	FSTL4	4.24874	5.44	3.99	4.2	3.36	51.05	79.62	3.30986	3.9411
ENSG00000053254	FOXN3	760.618	808.92	711	829.15	693.4	2199.61	1732.75	1.53076	1.18676
ENSG00000053328	METTL24	1.34324	2.18	3.2	0	0	11.85	40.91	2.45519	4.16072
ENSG00000053371	AKR7A2	1067.69	1223.72	973.03	1035.04	1038.98	236.1	289.28	-2.17228	-1.88033
ENSG00000053372	MRTO4	675.454	865.53	623.13	592.45	620.7	344.57	241.8	-0.969013	-1.47822
ENSG00000053438	NNAT	0.90934	0	0	1.4	2.24	2.73	6.57	0.966102	1.98722
ENSG00000053501	USE1	241.832	283.07	219.69	235.3	229.27	116.68	177.51	-1.04509	-0.443954
ENSG00000053524	MCF2L2	3.50826	0	4.79	7	2.24	66.54	113.23	3.9051	4.66323
ENSG00000053702	NRIP2	1.69339	2.18	3.2	1.4	0	21.88	62.82	3.08659	4.56651
ENSG00000053747	LAMA3	1033.21	909.08	1217.49	976.22	1030.03	788.5	932.85	-0.389511	-0.14726
ENSG00000053770	AP5M1	1269.4	1416.43	1259.83	1144.29	1257.06	691.88	376.21	-0.874608	-1.75185
ENSG00000053900	ANAPC4	810.923	754.48	969.04	750.72	769.45	701.91	710.78	-0.208003	-0.189911
ENSG00000053918	KCNQ1	0	0	0	0	0	138.56	258.6	7.12474	8.02015
ENSG00000054116	TRAPPC3	1895.9	2032.65	1891.75	1869.8	1789.41	608.01	501.85	-1.63911	-1.91544
ENSG00000054118	THRAP3	4066.03	4927.56	3675.64	3746.6	3914.33	2540.54	2463.25	-0.678274	-0.722828
ENSG00000054148	PHPT1	1075.1	1200.86	975.43	1061.65	1062.46	234.27	213.31	-2.19343	-2.32804
ENSG00000054179	ENTPD2	0	0	0	0	0	0.91	2.19	0.933573	1.67356
ENSG00000054219	LY75	14.9026	13.06	9.59	28.01	8.95	208.75	88.39	3.72134	2.49085
ENSG00000054267	ARID4B	1455.14	1384.86	1580.98	1512.65	1342.06	1666.34	1737.13	0.195404	0.255392
ENSG00000054277	OPN3	373.935	428.96	414.62	378.16	274	357.33	1072.37	-0.0653515	1.51744
ENSG00000054282	SDCCAG8	1286.33	882.95	1565.8	1571.47	1125.09	1042.83	1075.3	-0.302495	-0.258302
ENSG00000054356	PTPRN	0.35015	0	0	1.4	0	1.82	2.92	1.06258	1.53773
ENSG00000054392	HHAT	242.558	231.9	268.42	250.71	219.2	203.28	145.37	-0.253716	-0.734644
ENSG00000054523	KIF1B	2556.01	2353.82	2791.28	2582.7	2496.23	2702.79	2674.36	0.0805266	0.0652765
ENSG00000054598	FOXC1	348.113	287.42	278.01	285.72	541.3	92.98	160.71	-1.89327	-1.11028
ENSG00000054611	TBC1D22A	335.381	280.89	373.08	315.13	372.42	406.56	518.66	0.276918	0.627474
ENSG00000054654	SYNE2	415.875	443.11	283.6	375.36	561.43	4058.29	6180.03	3.28354	3.89016
ENSG00000054690	PLEKHH1	14.0886	14.15	23.17	11.2	7.83	158.61	184.09	3.40302	3.6167
ENSG00000054793	ATP9A	2194.89	1810.55	2449.36	2082.69	2436.95	1010.93	1126.43	-1.11769	-0.961766
ENSG00000054803	CBLN4	0	0	0	0	0	162.26	126.38	7.35103	6.99299
ENSG00000054938	CHRDL2	0.87134	1.09	2.4	0	0	1.82	42.37	0.591624	4.53455
ENSG00000054965	FAM168A	1249.92	1108.32	1407.62	1242.33	1241.4	1368.26	2062.93	0.130407	0.722405
ENSG00000054967	RELT	103.723	94.72	143	102.24	74.93	329.08	363.79	1.65623	1.80048
ENSG00000054983	GALC	995.566	946.1	1186.34	910.39	939.44	1060.15	512.08	0.0905913	-0.957782
ENSG00000055044	NOP58	1012.83	1170.38	1003.39	925.8	951.74	824.06	975.22	-0.29724	-0.0545328
ENSG00000055070	SZRD1	1953.01	2291.76	1972.43	1822.18	1725.66	1222.41	1358.73	-0.675529	-0.523116
ENSG00000055118	KCNH2	0.399439	0	1.6	0	0	97.54	49.67	6.13779	5.17821
ENSG00000055130	CUL1	1653.66	1740.87	1656.87	1572.87	1644.02	1305.36	1019.78	-0.340981	-0.696862
ENSG00000055147	FAM114A2	1181.27	1164.93	1190.33	1182.11	1187.72	414.76	528.15	-1.50774	-1.15981
ENSG00000055163	CYFIP2	196.674	112.14	231.67	299.73	143.15	243.39	1103.79	0.306065	2.48258
ENSG00000055208	TAB2	1417.95	1204.13	1606.55	1350.18	1510.93	2101.16	1469.77	0.567053	0.0517524
ENSG00000055211	GINM1	2354.88	1903.09	2611.53	2362.81	2542.08	692.79	537.65	-1.76369	-2.12884
ENSG00000055332	EIF2AK2	2853.59	3082.17	2453.36	3022.49	2856.34	2634.43	2791.24	-0.115246	-0.0318616
ENSG00000055483	USP36	284.975	218.83	295.59	312.33	313.15	1189.59	1489.49	2.05772	2.38183
ENSG00000055609	MLL3	1443.47	1195.42	1628.91	1550.46	1399.09	7166.73	6456.89	2.31097	2.16052
ENSG00000055732	MCOLN3	130.758	135	193.33	56.02	138.68	93.89	266.63	-0.473567	1.02235
ENSG00000055813	CCDC85A	9.75046	8.71	3.99	8.4	17.89	81.13	135.14	2.93351	3.66262
ENSG00000055917	PUM2	1433.59	1418.61	1332.53	1617.69	1365.54	3102.06	2827.04	1.11305	0.979161
ENSG00000055950	MRPL43	749	910.17	679.05	670.89	735.89	187.78	209.65	-1.99018	-1.83204
ENSG00000055955	ITIH4	1.58287	2.18	0.8	0	3.36	11.85	13.88	2.31472	2.52633
ENSG00000055957	ITIH1	0.272181	1.09	0	0	0	1.82	3.65	1.14839	1.86993
ENSG00000056050	C4orf27	479.765	580.29	435.39	453.79	449.59	326.34	232.3	-0.554543	-1.04315
ENSG00000056097	ZFR	4600.24	4255.82	5262.21	4427.29	4455.63	2000.89	1471.96	-1.20066	-1.6433
ENSG00000056277	ZNF280C	152.642	188.35	150.19	140.06	131.97	340.93	236.68	1.15413	0.62945
ENSG00000056291	NPFFR2	0	0	0	0	0	3.65	0.73	2.21723	0.790772
ENSG00000056487	PHF21B	0	0	0	0	0	9.12	46.02	3.33914	5.5552
ENSG00000056558	TRAF1	118.117	209.03	69.5	91.04	102.89	578.84	471.17	2.28328	1.98693
ENSG00000056586	RC3H2	2450.51	2442.01	2683.43	2278.77	2397.81	2209.64	1698.41	-0.149204	-0.528634
ENSG00000056661	PCGF2	69.5866	41.37	67.11	82.64	87.23	352.78	260.79	2.32539	1.89094
ENSG00000056736	IL17RB	2.36114	1.09	0.8	4.2	3.36	35.55	162.9	3.44285	5.60772
ENSG00000056972	TRAF3IP2	391.308	530.21	365.89	334.74	334.4	249.77	146.1	-0.645623	-1.41519
ENSG00000056998	GYG2	33.8582	60.97	37.55	5.6	31.31	90.25	737.07	1.38833	4.40419
ENSG00000057019	DCBLD2	30518.1	33636.1	30831.9	32552.7	25051.7	1482.21	1066.53	-4.36292	-4.83736
ENSG00000057149	SERPINB3	0	0	0	0	0	17.32	10.23	4.19535	3.48929
ENSG00000057252	SOAT1	2185.48	2526.93	2014.77	2162.52	2037.69	1276.19	961.34	-0.775636	-1.18399
ENSG00000057294	PKP2	119.474	39.19	226.08	67.23	145.39	16.41	33.6	-2.79073	-1.79987
ENSG00000057468	MSH4	7.48672	5.44	7.99	9.8	6.71	18.23	21.92	1.18008	1.43333
ENSG00000057593	F7	0	0	0	0	0	2.73	5.84	1.89918	2.774
ENSG00000057608	GDI2	8936.71	11079.9	8513.65	8622.09	7531.17	2644.45	2278.43	-1.75639	-1.97123
ENSG00000057657	PRDM1	42.3299	56.61	29.56	57.42	25.72	524.15	747.3	3.5993	4.11018
ENSG00000057663	ATG5	1288.84	1145.34	1387.65	1214.32	1408.04	676.38	519.39	-0.929152	-1.30952
ENSG00000057704	TMCC3	6.30323	3.27	3.2	9.8	8.95	263.44	319.23	5.17826	5.45443
ENSG00000057757	PITHD1	890.034	1146.43	858	771.73	783.98	409.29	601.93	-1.11884	-0.56349
ENSG00000057935	MTA3	634.592	671.74	544.04	652.68	669.91	487.69	634.8	-0.379181	0.000472335
ENSG00000058056	USP13	469.793	581.38	416.22	456.6	424.98	694.61	607.05	0.563185	0.369096
ENSG00000058063	ATP11B	3985.1	3543.79	5016.16	3719.99	3660.46	2002.71	1778.04	-0.992304	-1.16388
ENSG00000058085	LAMC2	437.176	332.06	238.07	343.15	835.43	515.95	229.38	0.238515	-0.927494
ENSG00000058091	CDK14	1114.48	1493.73	924.3	1165.3	874.57	2507.72	1110.36	1.16929	-0.00533273
ENSG00000058262	SEC61A1	15586.4	15917.1	15757.1	15378.6	15292.7	3782.09	5188.01	-2.04274	-1.58685
ENSG00000058272	PPP1R12A	4646.65	4943.89	4954.65	3981.9	4706.15	2301.71	1835.02	-1.01317	-1.33992
ENSG00000058335	RASGRF1	0.75891	0	0.8	0	2.24	273.47	121.26	7.28582	6.11913
ENSG00000058404	CAMK2B	2.92033	1.09	0.8	4.2	5.59	24.61	1.46	2.70766	-0.672315
ENSG00000058453	CROCC	145.192	125.2	121.43	159.67	174.47	424.79	879.52	1.54228	2.59049
ENSG00000058600	POLR3E	558.215	683.72	531.25	533.63	484.26	436.64	834.23	-0.353658	0.578771
ENSG00000058668	ATP2B4	11818.6	8587.85	16616.7	7701.89	14367.8	3084.74	3961.5	-1.93749	-1.57669
ENSG00000058673	ZC3H11A	4762.21	4959.13	4893.13	4540.74	4655.82	3861.4	5645.31	-0.302435	0.245375
ENSG00000058729	RIOK2	1122.1	1091.99	1305.37	1008.43	1082.59	311.76	343.34	-1.84435	-1.70557
ENSG00000058799	YIPF1	605.361	648.88	599.16	567.24	606.16	354.6	262.25	-0.769921	-1.20374
ENSG00000058804	TMEM48	763.934	1110.5	687.04	610.66	647.54	506.83	389.36	-0.59099	-0.97053
ENSG00000058866	DGKG	45.1153	47.9	67.11	14.01	51.45	127.62	162.9	1.4798	1.8295
ENSG00000059122	FLYWCH1	757.893	722.91	636.71	882.38	789.58	236.1	601.93	-1.6784	-0.331906
ENSG00000059145	UNKL	136.063	135	146.99	147.06	115.19	210.57	485.78	0.626297	1.82843
ENSG00000059377	TBXAS1	12.4721	14.15	7.19	14.01	14.54	455.78	295.12	5.08346	4.45814
ENSG00000059378	PARP12	282.107	222.1	288.4	313.73	304.2	878.75	916.78	1.63575	1.6968
ENSG00000059573	ALDH18A1	4822.2	5812.69	4992.19	4423.09	4060.84	1002.72	1604.91	-2.26463	-1.5866
ENSG00000059588	TARBP1	893.064	1235.7	749.35	866.97	720.24	975.38	1807.99	0.127064	1.01673
ENSG00000059691	PET112	389.148	413.71	374.67	382.36	385.84	305.37	171.67	-0.348748	-1.17601
ENSG00000059728	MXD1	452.047	366.9	528.06	486.01	427.22	482.22	375.48	0.0930197	-0.267087
ENSG00000059758	CDK17	1370.68	1332.6	1417.21	1424.41	1308.51	1372.82	1035.12	0.00224849	-0.404753
ENSG00000059769	DNAJC25	360.97	366.9	388.26	343.15	345.58	191.43	122.72	-0.911537	-1.54879
ENSG00000059804	SLC2A3	3938.81	2437.65	3568.59	5561.78	4187.22	1113.93	547.88	-1.82117	-2.84356
ENSG00000059915	PSD	11.1225	9.8	16.78	11.2	6.71	83.86	60.63	2.8074	2.34594
ENSG00000060069	CTDP1	310.004	256.94	341.92	323.54	317.62	223.33	371.09	-0.471312	0.258717
ENSG00000060138	YBX3	1761.62	1776.8	1340.52	1949.63	1979.53	977.2	765.56	-0.84952	-1.20125
ENSG00000060140	STYK1	34.8094	16.33	59.12	22.41	41.38	14.59	20.45	-1.19972	-0.73936
ENSG00000060237	WNK1	2827.87	2137.16	3132.4	3065.91	2976.01	5768.39	4080.57	1.02819	0.528897
ENSG00000060303	RPS17P5	0	0	0	0	0	0	0.73	0	0.790772
ENSG00000060339	CCAR1	1852.51	2048.98	1920.5	1722.74	1717.83	1351.85	1574.96	-0.45426	-0.234031
ENSG00000060491	OGFR	438.977	391.94	456.96	449.59	457.42	363.71	543.49	-0.270679	0.307477
ENSG00000060558	GNA15	0.19972	0	0.8	0	0	107.56	78.89	6.49965	6.05725
ENSG00000060566	CREB3L3	0	0	0	0	0	0	0.73	0	0.790772
ENSG00000060642	PIGV	394.083	383.23	426.6	368.36	398.14	185.96	111.04	-1.07943	-1.81814
ENSG00000060656	PTPRU	45.0777	38.11	48.73	47.62	45.85	205.1	550.8	2.1612	3.582
ENSG00000060688	SNRNP40	759.56	985.29	634.31	729.71	688.92	643.57	571.25	-0.238724	-0.410416
ENSG00000060709	RIMBP2	0	0	0	0	0	228.8	35.79	7.84423	5.20124
ENSG00000060718	COL11A1	8190.94	4231.87	12219.6	6613.63	9698.6	19303.3	3189.36	1.23665	-1.36049
ENSG00000060749	QSER1	758.39	648.88	826.04	841.76	716.88	1896.97	1710.1	1.32154	1.17201
ENSG00000060762	MPC1	564.985	599.89	727.78	502.82	429.46	252.5	313.38	-1.15878	-0.848253
ENSG00000060971	ACAA1	571.177	573.76	612.74	577.05	521.17	359.16	458.75	-0.667824	-0.315613
ENSG00000060982	BCAT1	14751.6	12916.6	16108.6	13818.3	16162.8	3852.28	2669.98	-1.93681	-2.46553
ENSG00000061273	HDAC7	713.986	652.14	583.98	812.35	807.47	827.7	1459.54	0.212935	1.03052
ENSG00000061337	LZTS1	41.8673	65.32	27.16	28.01	46.97	206.93	524.5	2.27815	3.61574
ENSG00000061455	PRDM6	9.48506	15.24	10.39	5.6	6.71	76.57	231.57	2.88716	4.47126
ENSG00000061656	SPAG4	61.2728	30.48	61.51	82.64	70.46	25.52	62.82	-1.23152	0.0354063
ENSG00000061676	NCKAP1	10218.6	9416.36	10694.6	10144.5	10619	3940.7	2456.67	-1.37445	-2.05598
ENSG00000061794	MRPS35	1095.55	987.47	1057.72	1119.08	1217.92	326.34	195.04	-1.7441	-2.48375
ENSG00000061918	GUCY1B3	60.6806	99.07	35.95	29.41	78.29	711.02	307.54	3.52903	2.32257
ENSG00000061936	SFSWAP	382.168	389.76	377.07	417.38	344.46	1069.27	1164.42	1.48192	1.6048
ENSG00000061938	TNK2	192.642	162.22	210.9	224.1	173.35	447.58	2043.94	1.21197	3.40059
ENSG00000061987	MON2	2258.17	2226.44	2435.78	2302.58	2067.89	2484.93	3137.5	0.137991	0.474281
ENSG00000062038	CDH3	25.041	19.6	33.55	22.41	24.6	63.81	96.43	1.31543	1.90358
ENSG00000062096	ARSF	0	0	0	0	0	0.91	0.73	0.933573	0.790772
ENSG00000062194	GPBP1	1669.3	1738.69	1470.74	1763.35	1704.41	2582.47	1672.85	0.629205	0.00306468
ENSG00000062282	DGAT2	99.5396	48.99	140.6	141.46	67.1	38.29	81.82	-1.35553	-0.279713
ENSG00000062370	ZNF112	186.247	199.24	181.35	198.89	165.52	232.45	105.92	0.318173	-0.808409
ENSG00000062485	CS	1712.84	1925.95	1562.61	1708.73	1654.08	898.8	1051.19	-0.929559	-0.70384
ENSG00000062524	LTK	0.900019	0	0.8	2.8	0	69.28	607.05	5.20903	8.32203
ENSG00000062582	MRPS24	10.1536	5.44	12.78	11.2	11.18	9.12	11.69	-0.140296	0.186187
ENSG00000062598	ELMO2	1016.57	1001.62	1136.8	920.19	1007.66	899.72	808.66	-0.175979	-0.329741
ENSG00000062650	WAPAL	2533.44	2339.67	2961.44	2465.05	2367.61	1535.08	1281.3	-0.722416	-0.982935
ENSG00000062716	VMP1	7852.67	10828.4	6196.1	7245.3	7140.86	8393.7	3891.37	0.0961109	-1.01272
ENSG00000062725	APPBP2	2524.07	2324.42	2618.72	2501.47	2651.68	2101.16	1195.1	-0.264453	-1.07799
ENSG00000062822	POLD1	79.8894	123.03	59.12	71.43	65.98	158.61	194.31	0.980528	1.27174
ENSG00000063015	SEZ6	0.272181	1.09	0	0	0	0	2.19	-0.347304	1.32625
ENSG00000063046	EIF4B	18726.5	18888.2	14604.3	22755.5	18657.9	4535.95	5218.69	-2.04536	-1.84312
ENSG00000063127	SLC6A16	12.6766	13.06	13.58	8.4	15.66	113.95	73.78	3.07122	2.45094
ENSG00000063169	GLTSCR1	12.3288	7.62	11.18	18.21	12.3	62.9	163.63	2.26127	3.6266
ENSG00000063176	SPHK2	94.2764	83.83	115.84	92.44	85	82.95	162.17	-0.182588	0.776185
ENSG00000063177	RPL18	8241.66	9173.58	6621.11	9426.03	7745.9	1933.43	2112.61	-2.0912	-1.9634
ENSG00000063180	CA11	37.8885	16.33	43.14	51.82	40.26	22.79	30.68	-0.70899	-0.295773
ENSG00000063241	ISOC2	657.145	728.36	647.09	591.05	662.08	132.18	150.48	-2.30503	-2.11928
ENSG00000063244	U2AF2	1647.42	1973.85	1689.63	1312.36	1613.82	892.42	943.08	-0.883671	-0.8041
ENSG00000063245	EPN1	385.279	353.83	349.11	418.78	419.39	306.29	460.95	-0.330043	0.258093
ENSG00000063322	MED29	570.868	624.93	557.62	535.03	565.9	339.1	301.7	-0.749724	-0.917795
ENSG00000063438	AHRR	614.842	646.7	589.57	675.09	548.01	336.37	241.07	-0.868229	-1.34714
ENSG00000063587	ZNF275	413.273	370.17	476.13	385.16	421.63	678.21	968.64	0.713276	1.22687
ENSG00000063601	MTMR1	590.424	580.29	497.7	642.87	640.83	563.35	544.95	-0.0676037	-0.115425
ENSG00000063660	GPC1	1307.71	1236.79	1205.51	1261.94	1526.59	832.26	2164.47	-0.651303	0.726539
ENSG00000063761	ADCK1	73.0886	67.5	69.5	93.84	61.51	160.44	124.92	1.12367	0.765184
ENSG00000063854	HAGH	600.165	495.37	805.27	497.21	602.81	116.68	214.77	-2.35289	-1.47827
ENSG00000063978	RNF4	1508.98	1322.8	1695.22	1456.62	1561.26	909.74	807.93	-0.729414	-0.900438
ENSG00000064012	CASP8	624.802	677.19	437.79	725.51	658.73	511.39	440.49	-0.288464	-0.503325
ENSG00000064042	LIMCH1	783.615	730.53	1781.5	175.07	447.35	2070.17	2961.45	1.40039	1.91673
ENSG00000064102	ASUN	1043.56	1070.21	981.02	1056.05	1066.93	357.33	365.25	-1.54353	-1.51199
ENSG00000064115	TM7SF3	1688.82	1627.64	2169.75	1358.58	1599.28	478.57	590.24	-1.81705	-1.51505
ENSG00000064195	DLX3	16.8539	21.77	21.57	14.01	10.07	3.65	607.05	-1.94094	5.08988
ENSG00000064199	SPA17	210.002	251.49	230.08	147.06	211.37	73.84	86.2	-1.49538	-1.27486
ENSG00000064201	TSPAN32	1.24466	2.18	0	2.8	0	101.18	181.89	5.50847	6.34833
ENSG00000064205	WISP2	964.153	922.15	409.82	390.77	2133.87	55.61	88.39	-4.09163	-3.43257
ENSG00000064218	DMRT3	0	0	0	0	0	0.91	13.15	0.933573	3.82273
ENSG00000064225	ST3GAL6	159.151	140.45	91.07	273.12	131.97	383.77	294.39	1.26457	0.88319
ENSG00000064270	ATP2C2	0.479315	0	0.8	0	1.12	84.78	125.65	5.85764	6.41977
ENSG00000064300	NGFR	4.0519	3.27	3.99	0	8.95	10.94	214.04	1.2409	5.41163
ENSG00000064309	CDON	334.123	354.92	333.93	350.15	297.49	574.29	666.22	0.779597	0.99347
ENSG00000064313	TAF2	1734.01	1884.58	1673.65	1649.91	1727.9	1647.2	923.35	-0.0740514	-0.908432
ENSG00000064393	HIPK2	982.428	744.69	1075.29	1145.69	964.04	1690.96	2437.68	0.782804	1.31021
ENSG00000064419	TNPO3	1752.75	1917.24	1641.7	1746.55	1705.53	1450.3	908.74	-0.2731	-0.94692
ENSG00000064489	MEF2BNB-MEF2B	0	0	0	0	0	4.56	3.65	2.47508	2.21723
ENSG00000064490	RFXANK	457.735	412.63	488.91	460.8	468.6	174.11	281.24	-1.3894	-0.700737
ENSG00000064545	TMEM161A	192.929	164.4	224.48	184.88	197.95	104.83	231.57	-0.873777	0.262139
ENSG00000064547	LPAR2	7.49223	3.27	8.79	11.2	6.71	104.83	151.21	3.63946	4.16378
ENSG00000064601	CTSA	4378.76	4487.72	3743.55	4840.47	4443.33	1180.48	1408.4	-1.89026	-1.63577
ENSG00000064607	SUGP2	1089.08	1272.72	1082.48	1067.26	933.85	1872.36	2532.64	0.7812	1.21678
ENSG00000064651	SLC12A2	1549.51	1221.55	1855.8	1423.01	1697.7	1542.37	921.89	-0.00666181	-0.748515
ENSG00000064652	SNX24	331.651	263.47	423.41	305.33	334.4	262.53	175.32	-0.336041	-0.915812
ENSG00000064655	EYA2	41.2915	43.55	39.94	16.81	64.87	225.16	119.8	2.4189	1.51418
ENSG00000064666	CNN2	3719.27	4224.24	3895.33	2976.27	3781.24	847.76	1455.89	-2.13198	-1.35252
ENSG00000064687	ABCA7	35.8843	35.93	24.77	44.82	38.02	197.81	331.65	2.43031	3.17293
ENSG00000064692	SNCAIP	62.9163	91.45	68.7	43.42	48.09	98.45	250.56	0.637787	1.97665
ENSG00000064703	DDX20	866.294	696.78	1260.63	844.56	663.2	371.92	221.34	-1.21765	-1.96375
ENSG00000064726	BTBD1	3394.66	3297.74	3395.23	3323.62	3562.04	1070.18	755.34	-1.66449	-2.16659
ENSG00000064763	FAR2	258.401	301.58	275.61	211.49	244.93	164.08	130.03	-0.65202	-0.985289
ENSG00000064787	BCAS1	0.549869	0	0.8	1.4	0	20.05	21.92	3.7636	3.88639
ENSG00000064886	CHI3L2	26.219	19.6	23.97	43.42	17.89	81.13	27.76	1.59329	0.0794492
ENSG00000064932	SBNO2	486.935	562.87	406.63	414.58	563.66	443.93	1035.12	-0.133111	1.08643
ENSG00000064933	PMS1	656.273	595.53	676.65	719.91	633	601.63	576.36	-0.125221	-0.187022
ENSG00000064961	HMG20B	602.569	777.35	528.06	549.03	555.84	266.18	459.48	-1.17571	-0.390381
ENSG00000064989	CALCRL	291.65	418.07	129.42	197.48	421.63	1174.1	1355.08	2.00553	2.21219
ENSG00000064995	TAF11	668.768	784.97	619.93	581.25	688.92	381.95	329.46	-0.806504	-1.01918
ENSG00000064999	ANKS1A	249.972	212.3	317.15	231.1	239.33	882.4	926.27	1.81554	1.88546
ENSG00000065000	AP3D1	2612.2	2154.58	2917.51	2439.84	2936.87	951.68	2563.33	-1.45575	-0.0272354
ENSG00000065029	ZNF76	260.751	299.4	241.26	250.71	251.64	403.82	574.17	0.629087	1.13579
ENSG00000065054	SLC9A3R2	295.425	379.96	361.09	149.86	290.78	216.95	617.27	-0.443671	1.06057
ENSG00000065057	NTHL1	95.9272	131.74	91.07	71.43	89.47	57.43	115.42	-0.730192	0.264366
ENSG00000065060	UHRF1BP1	888.003	728.36	973.03	886.58	964.04	1148.57	865.64	0.370834	-0.0367559
ENSG00000065135	GNAI3	4784.68	5240.02	4715.78	4428.69	4754.24	1884.21	711.51	-1.344	-2.74774
ENSG00000065150	IPO5	14071.6	12948.2	9652.85	15556.5	18129	1640.82	1395.99	-3.09952	-3.3325
ENSG00000065154	OAT	6741.88	7517.63	7005.37	5823.69	6620.81	915.21	814.51	-2.87961	-3.04759
ENSG00000065183	WDR3	1351.39	1495.91	1239.86	1460.82	1208.97	799.44	479.94	-0.756646	-1.49158
ENSG00000065243	PKN2	1599.59	1543.81	1739.96	1598.08	1516.52	1729.24	1324.4	0.112365	-0.272179
ENSG00000065268	WDR18	246.109	212.3	254.04	151.26	366.83	136.73	210.38	-0.843307	-0.225311
ENSG00000065308	TRAM2	12164.8	11355.4	12220.5	12374.3	12709.3	2797.6	2748.14	-2.12006	-2.14578
ENSG00000065320	NTN1	0	0	0	0	0	49.22	86.2	5.65019	6.44626
ENSG00000065325	GLP2R	0	0	0	0	0	0.91	3.65	0.933573	2.21723
ENSG00000065328	MCM10	64.6639	158.95	36.75	23.81	39.14	82.95	94.23	0.354431	0.536317
ENSG00000065357	DGKA	593.595	526.94	598.36	665.28	583.79	459.43	585.86	-0.368926	-0.0188917
ENSG00000065361	ERBB3	19.3971	11.98	24.77	14.01	26.84	241.57	355.02	3.57197	4.12552
ENSG00000065371	ROPN1	0.744081	2.18	0.8	0	0	3.65	13.15	1.41476	3.02026
ENSG00000065413	ANKRD44	378.899	379.96	488.91	306.73	339.99	1314.48	1512.87	1.7919	1.99455
ENSG00000065427	KARS	3262.19	3874.76	2995	3096.72	3082.26	811.29	898.52	-2.00621	-1.85905
ENSG00000065457	ADAT1	555.777	698.96	564.01	452.39	507.74	226.98	444.87	-1.28819	-0.320476
ENSG00000065485	PDIA5	1961.5	2181.8	1829.43	1847.39	1987.36	409.29	1092.83	-2.25797	-0.843301
ENSG00000065491	TBC1D22B	236.818	249.32	192.53	254.91	250.52	244.3	249.83	0.0446869	0.0768496
ENSG00000065518	NDUFB4	1582.86	1614.58	1637.7	1477.63	1601.52	402.91	346.26	-1.97134	-2.18935
ENSG00000065526	SPEN	326.128	255.85	329.94	386.57	332.16	2462.14	3316.47	2.91257	3.34216
ENSG00000065534	MYLK	8901.97	7824.65	12000.8	5766.27	10016.2	3656.29	5933.12	-1.28351	-0.585253
ENSG00000065548	ZC3H15	1926.11	1898.73	1978.02	1945.43	1882.23	932.53	829.12	-1.04567	-1.21504
ENSG00000065559	MAP2K4	1307.2	1244.41	1360.49	1294.15	1329.75	541.47	543.49	-1.26997	-1.26461
ENSG00000065600	TMEM206	220.911	172.02	270.02	215.69	225.91	150.41	198.7	-0.551521	-0.152147
ENSG00000065609	SNAP91	5.79628	1.09	11.18	4.2	6.71	1.82	39.45	-1.26905	2.57332
ENSG00000065613	SLK	2984.78	3344.56	3096.45	2626.12	2872	1814.93	1886.15	-0.717401	-0.661901
ENSG00000065615	CYB5R4	468.868	530.21	444.98	443.99	456.3	342.75	295.12	-0.450896	-0.666074
ENSG00000065618	COL17A1	3.31137	5.44	0.8	7	0	20.05	25.57	2.2876	2.62358
ENSG00000065621	GSTO2	80.5436	47.9	63.91	56.02	154.34	41.02	71.59	-0.956496	-0.167802
ENSG00000065665	SEC61A2	125.365	100.16	138.21	145.66	117.43	144.94	159.25	0.207776	0.342725
ENSG00000065675	PRKCQ	0	0	0	0	0	67.46	179.7	6.09719	7.49745
ENSG00000065717	TLE2	16.446	26.13	12.78	16.81	10.07	129.44	355.75	2.90242	4.35394
ENSG00000065802	ASB1	1915.85	1598.25	2149.78	2203.14	1712.24	399.27	596.09	-2.25969	-1.68272
ENSG00000065809	FAM107B	706.983	732.71	749.35	396.37	949.51	955.32	807.2	0.433778	0.190997
ENSG00000065833	ME1	857.326	578.11	925.9	896.38	1028.91	449.4	909.47	-0.93032	0.085085
ENSG00000065882	TBC1D1	2612.77	2665.19	3108.44	1994.45	2682.99	941.65	1032.2	-1.47134	-1.33901
ENSG00000065883	CDK13	1552	1324.98	1622.52	1567.27	1693.23	1822.22	1558.16	0.231432	0.00571188
ENSG00000065911	MTHFD2	6781.88	2823.06	6853.58	8329.36	9121.51	1586.13	1111.82	-2.09548	-2.60768
ENSG00000065923	SLC9A7	2177.42	1675.54	3162.76	2134.51	1736.84	150.41	169.48	-3.84675	-3.6756
ENSG00000065970	FOXJ2	194.664	139.36	179.75	243.7	215.85	633.54	505.51	1.69733	1.37221
ENSG00000065978	YBX1	17413.9	20044.5	16571.1	15978	17062	4411.98	3344.23	-1.9805	-2.38015
ENSG00000065989	PDE4A	44.9921	55.52	29.56	54.62	40.26	566.99	404.7	3.62641	3.14096
ENSG00000066027	PPP2R5A	260.594	248.23	227.68	302.53	263.94	254.33	326.53	-0.034967	0.324297
ENSG00000066032	CTNNA2	0	0	0	0	0	5.47	2.92	2.69377	1.97085
ENSG00000066044	ELAVL1	1140.14	1248.77	1124.82	1035.04	1151.93	628.98	822.54	-0.857098	-0.470565
ENSG00000066056	TIE1	1.02177	1.09	1.6	1.4	0	653.59	918.24	8.33883	8.82868
ENSG00000066084	DIP2B	1264.24	1117.03	1336.52	1392.2	1211.21	1447.57	1106.71	0.19522	-0.19183
ENSG00000066117	SMARCD1	430.627	405	467.34	400.57	449.59	514.12	642.11	0.255122	0.575279
ENSG00000066135	KDM4A	1349.18	1249.85	1428.4	1336.17	1382.32	1113.93	1150.54	-0.276204	-0.229592
ENSG00000066136	NFYC	397.858	459.44	347.51	413.18	371.3	433.91	675.71	0.124841	0.762662
ENSG00000066185	ZMYND12	17.4436	21.77	13.58	15.41	19.01	24.61	14.61	0.473586	-0.240651
ENSG00000066230	SLC9A3	0.829465	0	0.8	1.4	1.12	0.91	68.67	0.0621511	5.25104
ENSG00000066248	NGEF	47.2972	53.35	41.54	40.62	53.68	22.79	487.24	-1.02158	3.33758
ENSG00000066279	ASPM	842.165	2231.88	421.81	323.54	391.43	2067.43	868.56	1.29465	0.0444701
ENSG00000066294	CD84	0.751496	1.09	0.8	0	1.12	1247.93	674.25	9.47789	8.59069
ENSG00000066322	ELOVL1	1528.3	1554.7	1600.15	1466.43	1491.92	460.34	447.07	-1.72897	-1.77107
ENSG00000066336	SPI1	0.272181	1.09	0	0	0	267.09	211.11	7.71927	7.38137
ENSG00000066379	ZNRD1	231.24	283.07	178.15	242.3	221.44	151.32	121.26	-0.608512	-0.925665
ENSG00000066382	MPPED2	0	0	0	0	0	37.37	173.13	5.26191	7.44402
ENSG00000066405	CLDN18	0	0	0	0	0	657.24	602.66	9.36247	9.23759
ENSG00000066422	ZBTB11	1044.44	1032.11	1023.36	1124.68	997.6	828.61	734.88	-0.333601	-0.506564
ENSG00000066427	ATXN3	680.278	640.17	650.29	728.31	702.34	827.7	615.81	0.282607	-0.143417
ENSG00000066455	GOLGA5	2942.53	3159.47	3020.56	2766.18	2823.91	1072	771.41	-1.4559	-1.93011
ENSG00000066468	FGFR2	15.6222	14.15	0.8	2.8	44.74	841.38	1882.5	5.66329	6.82416
ENSG00000066557	LRRC40	617.904	616.22	621.53	606.46	627.41	411.12	292.93	-0.586651	-1.07424
ENSG00000066583	ISOC1	159.946	200.32	163.77	152.67	123.02	108.48	127.11	-0.555906	-0.32919
ENSG00000066629	EML1	1775.74	1744.13	2040.34	1327.77	1990.72	1090.23	674.98	-0.703276	-1.39418
ENSG00000066651	TRMT11	414.154	387.59	436.19	408.97	423.87	414.76	591.71	0.00210587	0.513681
ENSG00000066654	THUMPD1	1359.95	1466.51	1333.33	1207.32	1432.65	846.85	813.78	-0.682733	-0.740132
ENSG00000066697	MSANTD3	778.756	859	631.11	843.16	781.75	267.09	124.19	-1.54031	-2.6389
ENSG00000066735	KIF26A	0.4719	1.09	0.8	0	0	91.16	1051.19	5.96839	9.4815
ENSG00000066739	ATG2B	1843.37	1843.21	1980.42	1843.19	1706.65	2017.3	1660.43	0.130015	-0.1507
ENSG00000066777	ARFGEF1	2271.48	2193.78	2438.18	2395.02	2058.94	4775.7	2195.88	1.07175	-0.0488111
ENSG00000066813	ACSM2B	0	0	0	0	0	0.91	6.57	0.933573	2.92029
ENSG00000066827	ZFAT	276.851	259.12	251.65	291.32	305.32	366.45	412.73	0.403235	0.574376
ENSG00000066855	MTFR1	908.854	1016.87	814.86	908.99	894.7	779.39	352.83	-0.22144	-1.36258
ENSG00000066923	STAG3	16.7875	17.42	12.78	22.41	14.54	184.14	141.72	3.37968	3.00425
ENSG00000066926	FECH	844.749	942.83	929.89	792.74	713.53	389.24	284.9	-1.11587	-1.56472
ENSG00000066933	MYO9A	2740.57	2587.89	2919.1	2746.57	2708.72	2636.25	2569.9	-0.0559692	-0.0927301
ENSG00000067048	DDX3Y	3328.49	3180.16	3493.5	3082.72	3557.57	829.53	2.92	-2.0032	-9.73023
ENSG00000067057	PFKP	3129.59	2430.03	3384.85	2791.39	3912.09	251.59	457.29	-3.63157	-2.7721
ENSG00000067064	IDI1	1343.6	1159.49	1507.48	1553.26	1154.17	353.69	282.7	-1.92255	-2.24474
ENSG00000067066	SP100	2605.32	2369.06	2454.16	3138.74	2459.32	1435.72	2232.41	-0.859235	-0.222766
ENSG00000067082	KLF6	2203.11	2664.1	2022.76	1719.94	2405.64	2446.64	1596.14	0.151196	-0.464705
ENSG00000067113	PPAP2A	657.303	713.11	609.54	600.86	705.7	345.48	428.07	-0.92598	-0.617539
ENSG00000067141	NEO1	1185.74	835.05	1497.1	830.56	1580.27	1308.1	2071.7	0.141567	0.804503
ENSG00000067167	TRAM1	16962.1	16537.7	18591.5	14363.1	18356	6931.55	2763.48	-1.29094	-2.61732
ENSG00000067177	PHKA1	388.029	532.39	505.69	225.5	288.54	407.47	252.02	0.070354	-0.620625
ENSG00000067182	TNFRSF1A	1876.43	2167.65	1510.68	1955.24	1872.17	1278.02	961.34	-0.553723	-0.964143
ENSG00000067191	CACNB1	102.539	59.88	133.41	93.84	123.02	192.34	350.64	0.900971	1.76393
ENSG00000067208	EVI5	2972.33	2597.69	3325.73	3226.98	2738.91	1229.7	1353.62	-1.2726	-1.13419
ENSG00000067221	STOML1	348.805	445.29	409.82	260.51	279.6	126.71	134.41	-1.45368	-1.36922
ENSG00000067225	PKM	48468.7	48006.1	53594.4	45635.7	46638.7	5855.9	3050.57	-3.04888	-3.98946
ENSG00000067248	DHX29	2467.27	2813.26	2601.15	2315.19	2139.46	905.19	772.87	-1.44561	-1.67333
ENSG00000067334	DNTTIP2	1502.51	1499.17	1696.02	1437.01	1377.84	890.6	533.27	-0.753868	-1.4927
ENSG00000067365	METTL22	423.925	437.67	405.03	425.78	427.22	159.52	324.34	-1.40446	-0.385261
ENSG00000067369	TP53BP1	3173.57	3413.15	3299.37	3033.7	2948.05	1629.88	1691.11	-0.960909	-0.907736
ENSG00000067445	TRO	409.428	574.85	411.42	291.32	360.12	1113.02	587.32	1.44057	0.519473
ENSG00000067533	RRP15	790.795	741.42	843.62	805.34	772.8	407.47	431	-0.954898	-0.874096
ENSG00000067560	RHOA	21094.9	23107	21678.4	17783.4	21810.7	4674.51	2810.23	-2.17377	-2.90769
ENSG00000067596	DHX8	1396.3	1600.42	1397.24	1280.15	1307.39	1530.52	1010.28	0.132323	-0.466458
ENSG00000067601	PMS2P4	40.4459	26.13	34.35	47.62	53.68	69.28	84.01	0.761883	1.0364
ENSG00000067606	PRKCZ	7.52281	3.27	6.39	12.61	7.83	148.59	300.24	4.13354	5.14344
ENSG00000067646	ZFY	867.952	946.1	877.17	771.73	876.81	600.72	0	-0.530185	-9.76313
ENSG00000067704	IARS2	4056.57	3589.52	4297.17	3934.28	4405.3	1010.02	1156.38	-2.0048	-1.80975
ENSG00000067715	SYT1	117.268	119.76	185.34	70.03	93.94	44.67	12.42	-1.37275	-3.13961
ENSG00000067798	NAV3	4992.26	3297.74	7889.73	4656.99	4124.59	912.48	870.76	-2.45054	-2.51798
ENSG00000067829	IDH3G	555.233	592.27	578.39	511.22	539.06	456.69	456.56	-0.281318	-0.281728
ENSG00000067836	ROGDI	171.404	189.44	154.18	176.48	165.52	59.25	179.7	-1.51676	0.0678008
ENSG00000067840	PDZD4	8.65183	5.44	15.18	2.8	11.18	32.82	163.63	1.809	4.09228
ENSG00000067842	ATP2B3	0.19972	0	0.8	0	0	16.41	10.23	3.85915	3.22659
ENSG00000067900	ROCK1	3610.12	3449.07	4436.97	3222.78	3331.66	2587.03	2480.78	-0.480592	-0.541071
ENSG00000067955	CBFB	1474.63	1551.43	1547.43	1383.79	1415.87	1123.96	965.72	-0.391457	-0.610161
ENSG00000067992	PDK3	129.457	59.88	150.99	130.26	176.7	339.1	332.38	1.38239	1.35359
ENSG00000068001	HYAL2	356.542	496.46	319.55	341.75	268.41	428.44	458.02	0.264345	0.360446
ENSG00000068024	HDAC4	150.74	155.69	135.81	147.06	164.4	394.71	857.61	1.38284	2.5004
ENSG00000068028	RASSF1	560.418	710.94	484.92	516.82	528.99	564.26	441.22	0.0098403	-0.34431
ENSG00000068078	FGFR3	2.93445	7.62	1.6	1.4	1.12	151.32	1434.7	5.2748	8.51138
ENSG00000068079	IFI35	300.503	293.96	192.53	320.74	394.79	273.47	271.02	-0.135522	-0.148458
ENSG00000068097	HEATR6	489.41	571.58	419.41	495.81	470.84	724.7	483.59	0.565384	-0.0172246
ENSG00000068120	COASY	280.061	290.69	250.85	268.92	309.79	427.52	474.83	0.60848	0.759564
ENSG00000068137	PLEKHH3	122.191	114.32	119.83	98.04	156.57	195.99	324.34	0.677229	1.40105
ENSG00000068305	MEF2A	2538.89	1515.5	3563	2479.06	2598	2277.09	2369.74	-0.156941	-0.0994285
ENSG00000068308	OTUD5	882.702	829.61	901.14	913.19	886.88	659.97	738.54	-0.418975	-0.256932
ENSG00000068323	TFE3	1216.28	1270.54	1271.82	1137.29	1185.48	579.76	611.43	-1.06765	-0.991045
ENSG00000068354	TBC1D25	93.9321	105.61	86.28	79.83	104.01	237.01	358.68	1.32605	1.92175
ENSG00000068366	ACSL4	4732.34	4681.51	5703.99	3882.46	4661.41	2121.21	930.66	-1.15729	-2.34498
ENSG00000068383	INPP5A	547.71	538.92	556.02	537.83	558.07	307.2	653.8	-0.832177	0.255011
ENSG00000068394	GPKOW	373.834	427.87	349.11	340.35	378.01	262.53	255.68	-0.508285	-0.546281
ENSG00000068400	GRIPAP1	699.839	692.43	748.55	652.68	705.7	672.74	924.08	-0.0568903	0.400496
ENSG00000068438	FTSJ1	1001.17	1123.56	838.02	787.14	1255.94	636.27	522.31	-0.653145	-0.937384
ENSG00000068489	PRR11	194.819	458.35	99.86	98.04	123.02	460.34	187.01	1.23631	-0.0587112
ENSG00000068615	REEP1	10.9935	2.18	25.56	8.4	7.83	57.43	192.12	2.28446	4.00918
ENSG00000068650	ATP11A	179.871	166.57	188.54	182.08	182.3	1436.63	2460.32	2.99066	3.7664
ENSG00000068654	POLR1A	941.768	795.86	938.68	979.02	1053.51	3227.86	1639.97	1.77605	0.799574
ENSG00000068697	LAPTM4A	9522.08	9776.73	8448.94	9059.07	10803.6	3472.16	2551.64	-1.45518	-1.89944
ENSG00000068724	TTC7A	593.513	614.04	634.31	624.67	501.03	673.65	807.93	0.182431	0.444307
ENSG00000068745	IP6K2	831.437	928.68	807.67	844.56	744.84	985.4	643.57	0.244831	-0.369005
ENSG00000068781	STON1-GTF2A1L	0	0	0	0	0	9.12	4.38	3.33914	2.42761
ENSG00000068784	SRBD1	737.209	929.77	624.72	747.92	646.42	655.42	573.44	-0.16941	-0.361873
ENSG00000068793	CYFIP1	4824.47	5070.18	5280.59	4512.73	4434.38	2317.2	1886.88	-1.05766	-1.3539
ENSG00000068796	KIF2A	889.36	880.78	866.78	928.6	881.28	687.32	696.17	-0.37131	-0.352879
ENSG00000068831	RASGRP2	0.279595	0	0	0	1.12	105.74	192.85	6.38227	7.24311
ENSG00000068878	PSME4	2545.2	2894.91	2808.06	2302.58	2175.25	2587.94	3428.24	0.0240147	0.429542
ENSG00000068885	IFT80	707.239	661.94	653.48	789.94	723.59	547.85	348.45	-0.367825	-1.01915
ENSG00000068903	SIRT2	809.288	884.04	787.69	725.51	839.9	453.96	464.6	-0.832695	-0.799343
ENSG00000068912	ERLEC1	4772.75	5168.17	4951.45	4339.06	4632.33	1441.19	1442.74	-1.72686	-1.72531
ENSG00000068971	PPP2R5B	316.279	256.94	401.84	245.1	361.24	169.55	417.85	-0.895558	0.400681
ENSG00000068976	PYGM	8.07078	2.18	7.99	15.41	6.71	28.26	35.06	1.68963	1.9911
ENSG00000069011	PITX1	125.003	188.35	135.01	121.85	54.8	55.61	35.79	-1.15433	-1.77607
ENSG00000069018	TRPC7	0	0	0	0	0	0	0.73	0	0.790772
ENSG00000069020	MAST4	239.276	278.71	203.71	257.71	216.97	1151.31	1470.5	2.26177	2.61452
ENSG00000069122	GPR116	190.316	471.42	3.2	184.88	101.77	2382.83	2207.57	3.63925	3.52908
ENSG00000069188	SDK2	0.751496	1.09	0.8	0	1.12	244.3	1565.46	7.12982	9.8047
ENSG00000069206	ADAM7	0	0	0	0	0	0.91	2.92	0.933573	1.97085
ENSG00000069248	NUP133	1489.67	1674.46	1354.9	1500.04	1429.29	876.93	1005.17	-0.763785	-0.567088
ENSG00000069275	NUCKS1	9235.33	12697.8	7816.23	8045.04	8382.26	4876.88	5326.81	-0.921065	-0.793777
ENSG00000069329	VPS35	5118.63	5306.43	5024.15	5051.96	5091.99	1508.64	1249.16	-1.76184	-2.03393
ENSG00000069345	DNAJA2	2358.22	2108.86	2394.24	2519.68	2410.11	591.61	614.35	-1.99316	-1.93883
ENSG00000069399	BCL3	44.6427	46.82	34.35	56.02	41.38	120.33	159.25	1.41048	1.81187
ENSG00000069424	KCNAB2	94.2978	76.21	129.42	91.04	80.52	444.84	512.08	2.22601	2.42867
ENSG00000069431	ABCC9	432.137	436.58	460.15	459.4	372.42	2159.5	2585.97	2.31847	2.57837
ENSG00000069482	GAL	0	0	0	0	0	0.91	2.92	0.933573	1.97085
ENSG00000069493	CLEC2D	68.4641	53.35	83.08	77.03	60.39	535.09	437.57	2.94814	2.65847
ENSG00000069509	FUNDC1	302.005	324.44	326.74	238.1	318.74	112.12	100.08	-1.42149	-1.58385
ENSG00000069535	MAOB	5.54192	16.33	0.8	2.8	2.24	108.48	213.31	4.06481	5.03384
ENSG00000069667	RORA	932.597	397.38	1235.87	988.82	1108.32	1799.43	1176.84	0.94747	0.335272
ENSG00000069696	DRD4	0.599159	0	2.4	0	0	0.91	9.5	0.256259	2.715
ENSG00000069702	TGFBR3	850.719	1066.95	558.42	812.35	965.16	1191.42	568.33	0.485444	-0.581112
ENSG00000069712	KIAA1107	203.755	181.82	210.9	208.69	213.61	286.23	131.49	0.488307	-0.628016
ENSG00000069764	PLA2G10	0	0	0	0	0	12.76	12.42	3.78241	3.74631
ENSG00000069812	HES2	5.27601	4.35	6.39	7	3.36	21.88	340.41	1.86617	5.76551
ENSG00000069849	ATP1B3	2515.41	2598.78	2679.44	2287.18	2496.23	783.04	913.86	-1.68237	-1.45974
ENSG00000069869	NEDD4	2971.78	2884.03	3468.73	2705.96	2828.38	3709.16	3902.33	0.319671	0.392895
ENSG00000069943	PIGB	452.379	410.45	524.06	379.56	495.44	193.25	171.67	-1.2228	-1.3927
ENSG00000069956	MAPK6	3432.33	3350	3065.3	3634.55	3679.47	1159.51	916.78	-1.56485	-1.90339
ENSG00000069966	GNB5	489.267	449.64	475.33	504.22	527.88	186.87	212.58	-1.38383	-1.19879
ENSG00000069974	RAB27A	293.827	333.15	235.67	323.54	282.95	553.32	456.56	0.910852	0.634093
ENSG00000069998	CECR5	328.145	248.23	343.52	319.34	401.5	319.05	185.55	-0.040428	-0.819163
ENSG00000070010	UFD1L	1326.19	1504.61	1383.66	1158.3	1258.18	865.08	676.44	-0.615799	-0.970206
ENSG00000070018	LRP6	2365.15	2114.3	2995.8	1942.63	2407.87	1913.38	1382.11	-0.305664	-0.774626
ENSG00000070019	GUCY2C	0.900019	0	0.8	2.8	0	0	2.19	-0.926014	0.747542
ENSG00000070031	SCT	0.549869	0	0.8	1.4	0	1.82	0.73	0.863548	0.158625
ENSG00000070047	PHRF1	478.247	405	546.43	459.4	502.15	705.55	1093.56	0.560023	1.19151
ENSG00000070061	IKBKAP	1975	2246.04	1942.87	1960.84	1750.27	1104.82	1631.94	-0.837469	-0.275113
ENSG00000070081	NUCB2	3279.92	3746.3	3287.39	3012.69	3073.31	1602.53	1795.57	-1.03285	-0.868855
ENSG00000070087	PFN2	5812.08	5443.61	6176.13	5487.55	6141.03	912.48	822.54	-2.66986	-2.81939
ENSG00000070159	PTPN3	186.291	107.78	198.92	177.88	260.58	382.86	448.53	1.0353	1.26314
ENSG00000070182	SPTB	1.23081	1.09	1.6	0	2.24	41.02	61.36	4.23544	4.80498
ENSG00000070190	DAPP1	1.09423	2.18	0.8	1.4	0	215.13	152.67	6.68934	6.19727
ENSG00000070193	FGF10	2.35563	3.27	0	2.8	3.36	13.67	16.8	2.12821	2.40722
ENSG00000070214	SLC44A1	2446.07	2856.81	2036.34	2488.86	2402.28	2508.63	2187.85	0.0364169	-0.160885
ENSG00000070269	TMEM260	543.133	421.34	619.13	589.65	542.41	549.67	449.99	0.0172277	-0.270865
ENSG00000070366	SMG6	399.282	326.62	408.23	455.19	407.09	890.6	1058.49	1.15538	1.40428
ENSG00000070367	EXOC5	4337.15	4100.13	4935.47	3774.61	4538.39	1917.94	1041.69	-1.17677	-2.05677
ENSG00000070371	CLTCL1	587.164	265.65	722.19	614.86	745.96	1346.38	384.97	1.19587	-0.607731
ENSG00000070388	FGF22	0.272181	1.09	0	0	0	0	0.73	-0.347304	0.443468
ENSG00000070404	FSTL3	731.664	530.21	1012.18	592.45	791.81	185.96	441.95	-1.97042	-0.726007
ENSG00000070413	DGCR2	730.395	747.95	719.79	715.71	738.13	997.25	1103.06	0.448751	0.594096
ENSG00000070423	RNF126	153.591	183.99	143	121.85	165.52	108.48	230.84	-0.497793	0.584669
ENSG00000070444	MNT	66.1131	56.61	67.9	72.83	67.1	244.3	389.36	1.86988	2.54014
ENSG00000070476	ZXDC	292.793	243.87	293.99	312.33	320.98	551.5	922.62	0.911177	1.6525
ENSG00000070495	JMJD6	571.583	530.21	695.82	488.81	571.49	440.29	326.53	-0.375758	-0.805858
ENSG00000070501	POLB	283.438	248.23	333.93	273.12	278.48	225.16	336.76	-0.330773	0.247882
ENSG00000070526	ST6GALNAC1	0	0	0	0	0	31.9	37.26	5.04002	5.25776
ENSG00000070540	WIPI1	3169.14	3069.11	3256.23	3252.19	3099.03	980.85	634.07	-1.69097	-2.31956
ENSG00000070601	FRMPD1	0.19972	0	0.8	0	0	4.56	6.57	2.21239	2.6576
ENSG00000070610	GBA2	443.571	516.05	417.01	400.57	440.64	814.03	1279.11	0.87444	1.52578
ENSG00000070614	NDST1	3908.19	3262.9	4992.99	3308.22	4068.67	1550.57	2398.23	-1.33314	-0.7043
ENSG00000070669	ASNS	3619.46	1051.71	4011.97	4582.76	4831.4	302.64	649.41	-3.57574	-2.47675
ENSG00000070718	AP3M2	1014.24	807.83	1043.34	1072.86	1132.92	405.65	582.94	-1.31996	-0.797924
ENSG00000070729	CNGB1	0.19972	0	0.8	0	0	0.91	1.46	0.670875	1.03596
ENSG00000070731	ST6GALNAC2	19.9469	19.6	21.57	19.61	19.01	66.54	96.43	1.68901	2.21763
ENSG00000070748	CHAT	0.19972	0	0.8	0	0	0	0.73	-0.262697	0.528075
ENSG00000070756	PABPC1	7267.12	6403.87	6005.17	9130.51	7528.94	13319.8	8935.48	0.874028	0.298124
ENSG00000070759	TESK2	63.8444	54.44	60.71	79.83	60.39	174.11	107.38	1.43321	0.741045
ENSG00000070761	C16orf80	536.354	554.16	587.18	476.2	527.88	199.63	170.94	-1.42133	-1.64397
ENSG00000070770	CSNK2A2	803.05	690.25	712.6	942.6	866.74	808.56	863.45	0.0098536	0.104498
ENSG00000070778	PTPN21	817.816	669.56	875.57	845.96	880.17	824.97	597.55	0.0125505	-0.452067
ENSG00000070785	EIF2B3	830.652	1027.75	827.64	693.3	773.92	412.94	327.99	-1.00656	-1.33794
ENSG00000070808	CAMK2A	3.95622	8.71	3.2	2.8	1.12	26.44	27.76	2.46897	2.53675
ENSG00000070814	TCOF1	342.025	397.38	255.64	379.56	335.51	451.23	875.14	0.398741	1.35285
ENSG00000070831	CDC42	11589.9	13539.4	11150	10437.3	11233	4330.85	3954.2	-1.41994	-1.55117
ENSG00000070882	OSBPL3	1339.95	1178	1521.07	1260.54	1400.21	1754.77	1068.72	0.388844	-0.326026
ENSG00000070886	EPHA8	0	0	0	0	0	0	26.3	0	4.77083
ENSG00000070915	SLC12A3	0.35015	0	0	1.4	0	17.32	7.31	3.76223	2.62173
ENSG00000070950	RAD18	395.908	537.83	347.51	373.96	324.33	317.23	333.11	-0.318734	-0.248481
ENSG00000070961	ATP2B1	6314.81	5493.7	9358.07	5732.65	4674.83	3992.66	1459.54	-0.661256	-2.11247
ENSG00000070985	TRPM5	0	0	0	0	0	3.65	5.11	2.21723	2.61117
ENSG00000071051	NCK2	360.874	365.81	303.57	400.57	373.54	608.01	527.42	0.750979	0.546198
ENSG00000071054	MAP4K4	11587.5	12930.8	11644.5	12105.4	9669.52	3970.78	3242.69	-1.54484	-1.83699
ENSG00000071073	MGAT4A	5.852	3.27	11.18	5.6	3.36	1683.66	1428.86	7.94172	7.70513
ENSG00000071082	RPL31	16558.8	16305.8	13910.9	19143.4	16875.2	4175.89	3954.93	-1.98719	-2.0656
ENSG00000071127	WDR1	15826.5	17088.6	16665.4	12875.7	16676.2	2034.62	2149.13	-2.95889	-2.87993
ENSG00000071189	SNX13	2069.15	1928.13	2105.05	2243.76	1999.66	2411.09	1471.23	0.220549	-0.491732
ENSG00000071203	MS4A12	0.949309	0	2.4	1.4	0	0	0.73	-0.962963	-0.172191
ENSG00000071205	ARHGAP10	689.735	616.22	707.01	742.32	693.4	822.23	627.5	0.253164	-0.136219
ENSG00000071242	RPS6KA2	2348.75	2297.21	1743.15	2896.44	2458.2	900.63	1177.57	-1.3819	-0.995469
ENSG00000071243	ING3	262.852	276.54	258.84	246.51	269.53	198.72	210.38	-0.401749	-0.319889
ENSG00000071246	VASH1	170.872	215.57	143.8	187.68	136.44	1187.77	1062.88	2.79006	2.62993
ENSG00000071282	LMCD1	1650.88	1736.51	2302.37	1155.49	1409.16	660.89	482.86	-1.31945	-1.77145
ENSG00000071462	WBSCR22	743.323	708.76	868.38	668.09	728.07	365.54	414.19	-1.02196	-0.842157
ENSG00000071537	SEL1L	10299.3	8250.34	11293.8	11061.9	10591.1	3626.21	2650.25	-1.50575	-1.95794
ENSG00000071539	TRIP13	216.47	545.45	104.65	110.65	105.13	140.38	119.07	-0.621236	-0.856938
ENSG00000071553	ATP6AP1	2111.29	1715.83	2471.73	2047.68	2209.92	1063.8	1108.17	-0.988224	-0.929326
ENSG00000071564	TCF3	537.545	574.85	455.36	551.84	568.14	349.13	796.98	-0.621176	0.567286
ENSG00000071575	TRIB2	1310.65	1149.69	1458.75	1084.06	1550.08	1544.19	1742.97	0.236406	0.410997
ENSG00000071626	DAZAP1	828.836	959.16	738.96	766.13	851.09	686.41	1637.05	-0.271655	0.981082
ENSG00000071655	MBD3	651.416	812.19	623.13	579.85	590.5	238.83	491.63	-1.44378	-0.405289
ENSG00000071794	HLTF	1889.42	2112.12	1852.6	1729.74	1863.22	1182.3	963.53	-0.675892	-0.97081
ENSG00000071859	FAM50A	2036.58	2225.35	1896.54	2211.55	1812.89	798.53	826.93	-1.34963	-1.29928
ENSG00000071889	FAM3A	326.034	314.64	353.1	316.54	319.86	329.08	363.06	0.0133734	0.154734
ENSG00000071894	CPSF1	410.197	538.92	334.73	410.38	356.76	1445.74	1185.6	1.8149	1.52893
ENSG00000071909	MYO3B	4.09803	0	2.4	8.4	5.59	29.17	11.69	2.5651	1.31568
ENSG00000071967	CYBRD1	14064.9	15515.4	14385.4	13358.9	13000	5237.86	2648.79	-1.42488	-2.40826
ENSG00000071991	CDH19	0	0	0	0	0	60.16	10.96	5.93452	3.58015
ENSG00000071994	PDCD2	1100.34	1129.01	1008.98	1225.52	1037.86	446.67	520.85	-1.29876	-1.07756
ENSG00000072041	SLC6A15	28.0835	5.44	34.35	65.83	6.71	7.29	38.72	-1.81075	0.449667
ENSG00000072042	RDH11	1572.13	1419.69	1608.94	1691.92	1567.97	732.9	457.29	-1.09998	-1.77931
ENSG00000072062	PRKACA	264.468	274.36	277.21	275.92	230.39	863.25	658.91	1.70291	1.31373
ENSG00000072071	LPHN1	28.6049	14.15	31.16	26.61	42.5	448.49	626.77	3.92438	4.40633
ENSG00000072080	SPP2	8.85864	6.53	9.59	12.61	6.71	100.27	140.99	3.36067	3.84826
ENSG00000072110	ACTN1	11865.1	10437.6	13990	10105.3	12927.4	4195.94	2580.13	-1.49943	-2.20077
ENSG00000072121	ZFYVE26	961.015	1039.73	1033.75	844.56	926.02	2058.32	1458.81	1.09804	0.601649
ENSG00000072133	RPS6KA6	301.606	218.83	452.17	298.33	237.1	112.12	99.35	-1.41959	-1.5924
ENSG00000072134	EPN2	707.471	765.37	761.33	589.65	713.53	773.01	604.12	0.127644	-0.227487
ENSG00000072135	PTPN18	280.17	377.79	222.89	277.32	242.69	764.8	808.66	1.44552	1.52587
ENSG00000072163	LIMS2	64.2806	65.32	74.3	39.22	78.29	174.11	502.58	1.42353	2.94749
ENSG00000072182	ASIC4	1.75009	1.09	4.79	0	1.12	7.29	13.15	1.59189	2.36325
ENSG00000072195	SPEG	337.965	340.77	302.78	351.55	356.76	185.05	399.58	-0.865445	0.240955
ENSG00000072201	LNX1	112.947	84.92	100.66	166.67	99.54	205.1	141.72	0.854987	0.32483
ENSG00000072210	ALDH3A2	1346.5	1556.87	1304.57	1250.73	1273.84	1055.59	674.25	-0.350873	-0.996795
ENSG00000072274	TFRC	8919.51	6320.04	10522	9508.67	9327.29	1811.28	1835.75	-2.29932	-2.27997
ENSG00000072310	SREBF1	299.379	179.64	203.71	438.39	375.78	394.71	692.51	0.397659	1.20713
ENSG00000072315	TRPC5	0	0	0	0	0	0.91	4.38	0.933573	2.42761
ENSG00000072364	AFF4	5583.09	4916.67	6530.83	5348.89	5535.98	3331.78	3286.52	-0.744597	-0.764324
ENSG00000072401	UBE2D1	466.321	463.8	444.98	456.6	499.92	206.93	167.28	-1.16831	-1.47355
ENSG00000072415	MPP5	1360.62	1257.47	1727.97	1309.56	1147.46	693.7	408.35	-0.970859	-1.73391
ENSG00000072422	RHOBTB1	772.792	845.94	890.75	661.08	693.4	643.57	506.24	-0.263608	-0.609276
ENSG00000072444	ASAH2C	54.7935	46.82	55.92	67.23	49.21	26.44	25.57	-1.02382	-1.0703
ENSG00000072501	SMC1A	1021.04	1393.57	870.78	855.77	964.04	2896.96	3773.76	1.50359	1.88494
ENSG00000072506	HSD17B10	768.075	891.66	813.26	680.69	686.69	354.6	223.53	-1.11287	-1.77622
ENSG00000072518	MARK2	214.229	210.12	223.69	190.48	232.62	424.79	641.38	0.984273	1.57756
ENSG00000072571	HMMR	191.571	558.51	46.33	57.42	104.01	190.52	127.84	-0.00789483	-0.579809
ENSG00000072609	CHFR	324.429	299.4	337.93	291.32	369.07	396.53	407.62	0.288722	0.328418
ENSG00000072657	TRHDE	11.7696	7.62	5.59	18.21	15.66	56.52	266.63	2.17135	4.38946
ENSG00000072682	P4HA2	6969.97	4310.25	7169.94	8085.66	8314.04	534.18	3974.65	-3.70326	-0.810169
ENSG00000072694	FCGR2B	0.551776	1.09	0	0	1.12	954.41	560.29	9.26606	8.49868
ENSG00000072736	NFATC3	647.761	707.67	616.73	635.87	630.77	888.78	968.64	0.455762	0.579763
ENSG00000072756	TRNT1	601.498	551.98	579.19	676.49	598.33	547.85	833.5	-0.134545	0.469955
ENSG00000072778	ACADVL	3676.57	3740.85	3989.6	3704.58	3271.26	1392.87	2228.76	-1.39966	-0.721866
ENSG00000072786	STK10	812.753	803.48	814.06	791.34	842.14	855.05	1439.09	0.0731033	0.823495
ENSG00000072803	FBXW11	2608.04	2232.97	2756.13	2785.79	2657.27	982.67	1000.79	-1.40727	-1.38094
ENSG00000072818	ACAP1	31.7473	32.66	27.16	33.61	33.55	125.8	355.02	1.95311	3.44251
ENSG00000072832	CRMP1	1.52976	0	0.8	4.2	1.12	56.52	110.31	4.50699	5.45944
ENSG00000072840	EVC	1666.12	1404.45	1568.2	2414.63	1277.19	1557.87	1373.34	-0.0968562	-0.278618
ENSG00000072849	DERL2	1311.95	1529.66	1386.85	1201.71	1129.56	319.05	374.75	-2.03644	-1.80496
ENSG00000072858	SIDT1	0.551776	1.09	0	0	1.12	92.98	165.82	5.92036	6.74823
ENSG00000072864	NDE1	347.306	418.07	357.1	333.34	280.71	335.46	691.78	-0.0499208	0.992041
ENSG00000072952	MRVI1	962.256	1014.69	1046.53	635.87	1151.93	235.18	972.3	-2.02803	0.014965
ENSG00000072954	TMEM38A	36.4469	31.57	48.73	30.81	34.67	32.82	49.67	-0.146969	0.436286
ENSG00000072958	AP1M1	617.688	511.7	679.05	607.86	672.15	378.3	596.82	-0.705873	-0.0495017
ENSG00000073008	PVR	2188.4	1764.82	2875.96	1617.69	2495.11	342.75	382.05	-2.6711	-2.51493
ENSG00000073009	IKBKG	415.804	463.8	385.06	394.97	419.39	358.25	406.89	-0.214382	-0.0311899
ENSG00000073050	XRCC1	200.488	266.74	146.19	204.49	184.53	198.72	249.1	-0.0127154	0.311811
ENSG00000073060	SCARB1	176.053	256.94	143	189.08	115.19	474.93	436.11	1.42657	1.30382
ENSG00000073067	CYP2W1	0.90934	0	0	1.4	2.24	0.91	0	0.000498593	-0.933074
ENSG00000073111	MCM2	280.11	444.2	239.66	218.49	218.08	406.56	501.12	0.535877	0.836897
ENSG00000073146	MOV10L1	4.11504	4.35	3.99	1.4	6.71	28.26	56.25	2.51611	3.48446
ENSG00000073150	PANX2	11.9851	2.18	7.99	15.41	22.37	6.38	56.25	-0.815165	2.14042
ENSG00000073169	SELO	167.386	199.24	151.79	182.08	136.44	199.63	216.23	0.252766	0.367452
ENSG00000073282	TP63	42.3769	75.12	20.77	43.42	30.2	248.86	92.77	2.52612	1.1122
ENSG00000073331	ALPK1	673.974	594.44	587.97	761.93	751.55	980.85	745.11	0.540671	0.144557
ENSG00000073350	LLGL2	1.58837	0	1.6	1.4	3.36	163.17	428.07	5.987	7.37302
ENSG00000073417	PDE8A	934.193	853.56	917.11	887.98	1078.12	986.31	1160.76	0.0782397	0.312977
ENSG00000073464	CLCN4	209.294	236.25	193.33	119.05	288.54	783.04	425.15	1.89852	1.01896
ENSG00000073536	NLE1	276.223	286.33	221.29	327.74	269.53	193.25	175.32	-0.513134	-0.652853
ENSG00000073578	SDHA	1627.73	1878.05	1448.37	1739.54	1444.95	829.53	1205.33	-0.97164	-0.43312
ENSG00000073584	SMARCE1	1179.08	1271.63	1088.07	1149.89	1206.73	1157.69	668.41	-0.0263917	-0.817924
ENSG00000073598	FNDC8	0.551776	1.09	0	0	1.12	0	0	-0.63392	-0.63392
ENSG00000073605	GSDMB	109.577	67.5	127.02	138.66	105.13	590.7	460.95	2.41981	2.06268
ENSG00000073614	KDM5A	2834.33	2927.58	2808.86	2853.02	2747.86	2965.33	2553.1	0.0651631	-0.150701
ENSG00000073670	ADAM11	2.74024	5.44	1.6	2.8	1.12	41.02	34.33	3.48987	3.23969
ENSG00000073711	PPP2R3A	960.991	980.94	993.81	962.21	907.01	858.7	367.44	-0.16219	-1.38459
ENSG00000073712	FERMT2	8799.02	8195.9	8377.04	7692.09	10931	1621.68	1098.67	-2.43913	-3.00044
ENSG00000073734	ABCB11	2.59532	3.27	3.2	2.8	1.12	0.91	2.92	-0.912546	0.124735
ENSG00000073737	DHRS9	19.7797	32.66	43.94	1.4	1.12	78.39	48.94	1.93378	1.26502
ENSG00000073754	CD5L	0	0	0	0	0	4.56	5.84	2.47508	2.774
ENSG00000073756	PTGS2	194.131	111.05	324.34	161.07	180.06	481.31	157.79	1.30552	-0.29732
ENSG00000073792	IGF2BP2	1014.12	800.21	1016.17	1187.71	1052.4	385.59	880.98	-1.39278	-0.202836
ENSG00000073803	MAP3K13	487.199	563.96	460.15	481.81	442.88	486.78	482.86	-0.00123973	-0.0128807
ENSG00000073849	ST6GAL1	49.8349	30.48	46.33	30.81	91.71	1024.6	1291.52	4.33451	4.66822
ENSG00000073861	TBX21	0	0	0	0	0	11.85	59.17	3.6837	5.91097
ENSG00000073905	VDAC1P1	17.8263	22.86	15.98	16.81	15.66	4.56	10.23	-1.75959	-0.745393
ENSG00000073910	FRY	1637.04	888.4	3336.12	1014.03	1309.62	767.54	2027.14	-1.09178	0.308184
ENSG00000073921	PICALM	10184.1	9487.13	12401	9119.3	9728.79	4213.26	3223.7	-1.2731	-1.65922
ENSG00000073969	NSF	3664.69	4014.12	4333.12	3249.39	3062.13	1715.57	1299.56	-1.09456	-1.49495
ENSG00000074047	GLI2	78.9553	83.83	72.7	107.85	51.45	256.15	564.68	1.68534	2.82272
ENSG00000074054	CLASP1	1504.34	1483.93	1640.9	1411.8	1480.74	2108.45	1928.52	0.486776	0.358151
ENSG00000074071	MRPS34	529.195	579.2	540.04	415.98	581.56	135.82	200.89	-1.95424	-1.39295
ENSG00000074181	NOTCH3	936.431	403.92	981.82	705.9	1654.08	2592.49	2780.28	1.46811	1.56896
ENSG00000074201	CLNS1A	1753.23	1772.44	1470.74	2068.68	1701.06	881.48	1096.48	-0.991202	-0.676643
ENSG00000074211	PPP2R2C	2.92229	2.18	5.59	2.8	1.12	1.82	19.72	-0.476002	2.40125
ENSG00000074219	TEAD2	276.083	460.53	222.09	194.68	227.03	417.5	491.63	0.594909	0.830186
ENSG00000074266	EED	365.936	424.6	339.52	336.14	363.47	440.29	333.11	0.2662	-0.135204
ENSG00000074276	CDHR2	0.279595	0	0	0	1.12	3.65	7.31	1.86154	2.69916
ENSG00000074317	SNCB	0	0	0	0	0	0	12.42	0	3.74631
ENSG00000074319	TSG101	1349.02	1415.34	1350.9	1323.57	1306.27	548.76	380.59	-1.29611	-1.82289
ENSG00000074356	C17orf85	794.788	836.14	750.95	774.53	817.54	639.01	854.69	-0.31429	0.104704
ENSG00000074370	ATP2A3	7.23902	7.62	15.18	2.8	3.36	216.95	779.44	4.72538	6.56567
ENSG00000074410	CA12	7697.07	5980.35	6511.66	8428.81	9867.47	556.97	52.6	-3.78624	-7.16612
ENSG00000074416	MGLL	1326.73	1224.81	1429.19	966.41	1686.52	700.08	1035.12	-0.921316	-0.357776
ENSG00000074527	NTN4	9698.62	7245.45	11562.2	9259.36	10727.5	314.49	542.03	-4.94226	-4.15882
ENSG00000074582	BCS1L	284.842	406.09	202.12	260.51	270.65	181.4	295.85	-0.648114	0.0545144
ENSG00000074590	NUAK1	1869.02	1069.13	2724.18	1909.02	1773.75	975.38	1322.21	-0.937537	-0.49901
ENSG00000074603	DPP8	1618.5	1781.15	1592.17	1479.03	1621.65	1219.68	1013.2	-0.407863	-0.675206
ENSG00000074621	SLC24A1	322.866	289.6	303.57	373.96	324.33	273.47	303.16	-0.238749	-0.0905671
ENSG00000074657	ZNF532	1440.75	1492.64	1569	1306.76	1394.62	1932.52	2572.09	0.423405	0.835677
ENSG00000074660	SCARF1	7.61142	4.35	15.18	4.2	6.71	329.99	448.53	5.26439	5.70602
ENSG00000074695	LMAN1	12784.2	13443.5	13182.3	11608.2	12902.8	4494.02	5497.01	-1.50807	-1.21749
ENSG00000074696	PTPLAD1	2981.04	3433.83	2952.66	2694.75	2842.92	1021.87	972.3	-1.54368	-1.61534
ENSG00000074706	IPCEF1	5.08201	7.62	3.2	2.8	6.71	150.41	363.06	4.63777	5.90348
ENSG00000074755	ZZEF1	1152.65	1167.11	1349.31	1046.25	1047.92	1732.89	2800.74	0.587811	1.28012
ENSG00000074771	NOX3	0.751496	1.09	0.8	0	1.12	7.29	2.19	2.24278	0.864969
ENSG00000074800	ENO1	36404.3	31311.7	40109.3	34309.1	39887	8418.32	5688.41	-2.11237	-2.6778
ENSG00000074803	SLC12A1	0	0	0	0	0	0	5.84	0	2.774
ENSG00000074842	C19orf10	3224.99	2995.08	3676.44	3086.92	3141.53	272.56	807.2	-3.55981	-1.99696
ENSG00000074855	ANO8	36.5636	33.75	27.16	35.01	50.33	149.5	407.62	2.00236	3.44335
ENSG00000074935	TUBE1	671.944	398.47	740.56	781.53	767.21	347.31	580.02	-0.950115	-0.211899
ENSG00000074964	ARHGEF10L	424.111	419.16	447.37	338.94	490.97	536.91	675.71	0.339525	0.670698
ENSG00000074966	TXK	4.10676	1.09	11.98	0	3.36	98.45	91.31	4.28349	4.17601
ENSG00000075035	WSCD2	2.37984	1.09	4.79	1.4	2.24	2.73	103	0.142221	4.94349
ENSG00000075043	KCNQ2	0	0	0	0	0	0	8.77	0	3.28836
ENSG00000075073	TACR2	5.7369	9.8	5.59	4.2	3.36	2.73	3.65	-0.852909	-0.534854
ENSG00000075089	ACTR6	573.074	474.68	595.16	627.47	594.98	172.29	138.8	-1.72805	-2.03787
ENSG00000075131	TIPIN	148.06	165.49	159.78	131.66	135.32	102.1	78.16	-0.531854	-0.913054
ENSG00000075142	SRI	1470.14	1525.3	1306.17	1556.07	1493.04	518.68	392.28	-1.50124	-1.90331
ENSG00000075151	EIF4G3	3072.85	2974.39	3279.4	3155.55	2882.07	2415.65	3813.94	-0.347039	0.311613
ENSG00000075188	NUP37	551.757	655.41	444.18	578.45	528.99	206.93	137.33	-1.41055	-1.99853
ENSG00000075213	SEMA3A	655.326	695.69	516.87	819.35	589.39	1043.74	251.29	0.670659	-1.37933
ENSG00000075218	GTSE1	73.879	192.7	35.95	21.01	45.85	216.04	105.92	1.53533	0.513898
ENSG00000075223	SEMA3C	29364.8	36943.6	30626.6	23067.9	26821	1880.56	952.57	-3.96413	-4.94465
ENSG00000075234	TTC38	362.54	437.67	385.06	310.93	316.5	309.02	268.09	-0.229754	-0.434026
ENSG00000075239	ACAT1	1818.56	1983.65	1731.97	1897.81	1660.8	402	333.84	-2.17474	-2.44204
ENSG00000075240	GRAMD4	366.2	428.96	382.66	322.14	331.04	481.31	569.79	0.393397	0.636396
ENSG00000075275	CELSR1	45.6375	29.4	36.75	50.42	65.98	705.55	846.65	3.92123	4.18391
ENSG00000075292	ZNF638	3931.69	3714.72	4459.34	3886.66	3666.05	5489.45	5768.76	0.481406	0.552993
ENSG00000075303	SLC25A40	196.029	213.39	178.95	184.88	206.9	349.13	265.9	0.829479	0.437888
ENSG00000075336	TIMM21	349.209	471.42	259.64	334.74	331.04	304.46	195.77	-0.197233	-0.831706
ENSG00000075340	ADD2	0.87134	1.09	2.4	0	0	50.14	295.12	4.77231	7.30597
ENSG00000075391	RASAL2	2221.8	2033.73	2522.06	2191.94	2139.46	4310.8	1919.75	0.955913	-0.210707
ENSG00000075399	VPS9D1	188.052	199.24	154.98	215.69	182.3	118.5	237.41	-0.661771	0.334663
ENSG00000075407	ZNF37A	909.011	741.42	949.87	987.42	957.33	807.65	1615.87	-0.170368	0.829248
ENSG00000075413	MARK3	1668.94	1657.04	1592.17	1708.73	1717.83	1709.19	2359.52	0.0343593	0.499307
ENSG00000075415	SLC25A3	11695	12590	11124.4	11762.2	11303.5	2362.78	2273.32	-2.30685	-2.36251
ENSG00000075420	FNDC3B	9945.88	8157.8	11708.4	10057.7	9859.64	6138.49	5193.86	-0.696125	-0.937159
ENSG00000075426	FOSL2	2884.77	2486.64	3278.6	2490.27	3283.57	3704.61	1823.33	0.360756	-0.661589
ENSG00000075429	CACNG5	0	0	0	0	0	0	0.73	0	0.790772
ENSG00000075461	CACNG4	0	0	0	0	0	24.61	96.43	4.67864	6.60629
ENSG00000075539	FRYL	2245.68	2298.29	2495.7	2144.32	2044.4	4085.64	2345.64	0.863122	0.0628038
ENSG00000075568	TMEM131	1522.64	1096.34	1938.08	1435.61	1620.53	2464.88	1805.8	0.694578	0.245912
ENSG00000075618	FSCN1	1181.27	1181.26	1271.02	1033.64	1239.17	1131.25	1843.78	-0.0623695	0.641887
ENSG00000075624	ACTB	59755.4	69114.3	67990.2	45974.7	55942.5	20880.3	20157.4	-1.51688	-1.56771
ENSG00000075643	MOCOS	599.836	332.06	825.24	491.61	750.43	306.29	297.31	-0.967372	-1.01016
ENSG00000075651	PLD1	453.768	643.44	289.99	640.07	241.57	536.91	613.62	0.242234	0.434564
ENSG00000075673	ATP12A	0.19972	0	0.8	0	0	12.76	37.99	3.51971	5.02233
ENSG00000075702	WDR62	32.2416	76.21	19.17	16.81	16.78	205.1	116.88	2.63228	1.82626
ENSG00000075711	DLG1	4524.77	3073.46	6065.89	4386.68	4573.06	1505.91	1705.72	-1.58657	-1.40694
ENSG00000075785	RAB7A	3354.93	3650.49	3566.19	3105.13	3097.91	1291.69	1585.19	-1.37634	-1.08115
ENSG00000075790	BCAP29	1819.01	1579.74	2277.6	1691.92	1726.78	749.31	531.8	-1.27839	-1.77228
ENSG00000075826	SEC31B	27.3317	33.75	27.16	23.81	24.6	179.58	313.38	2.67215	3.47202
ENSG00000075856	SART3	1104.84	946.1	1134.41	1211.52	1127.33	850.49	973.03	-0.377079	-0.183103
ENSG00000075884	ARHGAP15	1.30136	1.09	1.6	1.4	1.12	468.55	630.42	7.67265	8.09997
ENSG00000075886	TUBA3D	0.279595	0	0	0	1.12	0	0.73	-0.355687	0.435085
ENSG00000075891	PAX2	0	0	0	0	0	0	19.72	0	4.37295
ENSG00000075914	EXOSC7	508.242	565.05	524.86	439.79	503.27	342.75	280.51	-0.566993	-0.855167
ENSG00000075945	KIFAP3	1609.19	1785.51	1798.28	1343.17	1509.81	2028.24	948.19	0.333706	-0.762464
ENSG00000075975	MKRN2	1107.03	1012.51	1104.85	1144.29	1166.47	510.48	436.11	-1.11525	-1.34193
ENSG00000076003	MCM6	721.689	1000.54	700.62	511.22	674.38	941.65	644.3	0.383348	-0.163404
ENSG00000076043	REXO2	3339.86	3238.95	3193.12	3497.3	3430.07	500.45	428.8	-2.73604	-2.95848
ENSG00000076053	RBM7	695.275	634.73	613.54	796.94	735.89	339.1	329.46	-1.0337	-1.07518
ENSG00000076067	RBMS2	739.288	669.56	982.62	648.48	656.49	720.14	910.2	-0.0378073	0.299681
ENSG00000076108	BAZ2A	568.199	491.01	627.12	563.04	591.62	1651.76	2237.52	1.53787	1.97554
ENSG00000076201	PTPN23	86.7701	79.48	91.87	78.43	97.3	499.54	802.09	2.51168	3.19376
ENSG00000076242	MLH1	1284.15	1698.41	1103.25	1214.32	1120.62	649.95	561.75	-0.981317	-1.19137
ENSG00000076248	UNG	604.426	663.03	653.48	525.22	575.97	217.86	143.91	-1.46794	-2.06279
ENSG00000076258	FMO4	44.6993	50.08	43.94	32.21	52.56	230.63	159.25	2.34158	1.81008
ENSG00000076321	KLHL20	955.321	1125.74	945.07	855.77	894.7	644.48	878.79	-0.567122	-0.120336
ENSG00000076344	RGS11	13.1214	18.51	8.79	14.01	11.18	41.02	159.25	1.57319	3.50437
ENSG00000076351	SLC46A1	318.828	326.62	383.46	240.9	324.33	329.99	420.77	0.0494913	0.39916
ENSG00000076356	PLXNA2	124.941	132.82	75.09	121.85	169.99	1538.72	1539.16	3.61185	3.61226
ENSG00000076382	SPAG5	140.125	385.41	67.9	54.62	52.56	232.45	118.34	0.726141	-0.241895
ENSG00000076513	ANKRD13A	2843.91	2689.15	3447.96	2553.29	2685.23	930.71	856.15	-1.61043	-1.73076
ENSG00000076554	TPD52	72.7039	185.08	71.9	1.4	32.43	223.33	555.18	1.60581	2.91574
ENSG00000076555	ACACB	131.013	155.69	140.6	92.44	135.32	728.34	953.3	2.46591	2.85376
ENSG00000076604	TRAF4	569.39	538.92	563.21	605.06	570.37	229.71	344.8	-1.30587	-0.722011
ENSG00000076641	PAG1	261.832	170.93	242.86	285.72	347.82	1217.85	693.98	2.21331	1.40283
ENSG00000076650	GPATCH1	196.546	227.54	213.3	170.87	174.47	204.19	195.04	0.0547715	-0.0110408
ENSG00000076662	ICAM3	161.876	227.54	139	128.86	152.1	259.8	172.4	0.679172	0.0903324
ENSG00000076685	NT5C2	2763.09	2047.89	3753.13	2533.68	2717.66	1405.64	1159.3	-0.974553	-1.25231
ENSG00000076706	MCAM	550.037	506.26	1019.37	222.7	451.83	1552.4	1409.87	1.49521	1.35637
ENSG00000076716	GPC4	393.45	156.78	818.05	191.88	407.09	2430.24	1919.02	2.62378	2.28321
ENSG00000076770	MBNL3	101.591	130.65	87.08	103.64	85	687.32	539.11	2.74617	2.39634
ENSG00000076826	CAMSAP3	0	0	0	0	0	19.14	76.7	4.33199	6.27984
ENSG00000076864	RAP1GAP	11.9241	2.18	23.97	12.61	8.95	108.48	254.94	3.08254	4.30767
ENSG00000076924	XAB2	236.206	246.05	220.49	242.3	235.98	249.77	459.48	0.0802245	0.956998
ENSG00000076928	ARHGEF1	432.68	500.81	417.81	378.16	433.93	776.65	1733.48	0.842491	1.9998
ENSG00000076944	STXBP2	16.4662	33.75	17.58	0	14.54	87.51	136.6	2.34128	2.97785
ENSG00000076984	MAP2K7	186.246	183.99	174.16	232.5	154.34	169.55	386.43	-0.134743	1.049
ENSG00000077009	NMRK2	0	0	0	0	0	0	0.73	0	0.790772
ENSG00000077044	DGKD	141.167	138.27	117.44	156.87	152.1	483.13	931.39	1.7678	2.71334
ENSG00000077063	CTTNBP2	9.51173	0	22.37	11.2	4.47	96.63	96.43	3.21532	3.21237
ENSG00000077080	ACTL6B	0	0	0	0	0	0	0.73	0	0.790772
ENSG00000077092	RARB	258.714	313.55	79.09	289.92	352.29	82.04	200.89	-1.64504	-0.363353
ENSG00000077097	TOP2B	3796.04	3996.7	4059.9	3486.09	3641.45	3535.05	2620.3	-0.102735	-0.534591
ENSG00000077147	TM9SF3	10236.8	9456.65	11420.8	9538.08	10531.8	3108.44	2661.94	-1.71918	-1.94282
ENSG00000077150	NFKB2	241.68	173.11	216.5	316.54	260.58	350.95	487.24	0.536314	1.00853
ENSG00000077152	UBE2T	146.796	259.12	113.44	93.84	120.79	80.22	62.82	-0.863696	-1.21152
ENSG00000077157	PPP1R12B	253.945	239.52	264.43	242.3	269.53	1123.05	1965.78	2.14045	2.94758
ENSG00000077232	DNAJC10	8478.33	9201.88	8088.65	8221.52	8401.27	2287.12	1851.09	-1.88979	-2.1948
ENSG00000077235	GTF3C1	1689.64	1611.31	1990.81	1550.46	1605.99	1784.85	2936.61	0.0790386	0.797071
ENSG00000077238	IL4R	278.859	336.42	230.88	222.7	325.45	857.78	1165.88	1.61759	2.05989
ENSG00000077254	USP33	2402.56	2162.2	2442.97	2549.09	2455.96	2072.9	1580.8	-0.212825	-0.603604
ENSG00000077264	PAK3	33.0843	53.35	26.36	33.61	19.01	15.5	115.42	-1.04664	1.77216
ENSG00000077274	CAPN6	0.35015	0	0	1.4	0	52.87	187.01	5.31829	7.12155
ENSG00000077279	DCX	0	0	0	0	0	0.91	5.11	0.933573	2.61117
ENSG00000077312	SNRPA	390.499	498.64	325.14	344.55	393.67	209.66	312.65	-0.894092	-0.319853
ENSG00000077327	SPAG6	0.272181	1.09	0	0	0	68.37	39.45	5.76894	4.99076
ENSG00000077348	EXOSC5	118.263	118.67	98.26	155.47	100.65	53.78	51.87	-1.12243	-1.17363
ENSG00000077380	DYNC1I2	4541.56	5171.43	4371.46	4210.2	4413.13	1759.32	1293.72	-1.36767	-1.81086
ENSG00000077420	APBB1IP	141.146	15.24	123.03	261.91	164.4	340.93	214.04	1.26633	0.597233
ENSG00000077454	LRCH4	93.6363	92.54	89.47	89.64	102.89	353.69	634.07	1.90609	2.74645
ENSG00000077458	FAM76B	285.27	254.76	250.85	273.12	362.36	427.52	420.04	0.581985	0.556579
ENSG00000077463	SIRT6	118.566	121.94	115.84	124.65	111.84	58.34	119.07	-1.01074	0.00606327
ENSG00000077514	POLD3	332.029	479.04	258.04	285.72	305.32	371.01	448.53	0.159694	0.43277
ENSG00000077522	ACTN2	0.629745	0	0	1.4	1.12	34.64	187.74	4.45078	6.85561
ENSG00000077549	CAPZB	5719.44	6276.49	5914.9	5201.83	5484.54	1746.56	1426.67	-1.71078	-2.00246
ENSG00000077585	GPR137B	506.926	409.36	534.45	544.83	539.06	468.55	549.34	-0.113338	0.115706
ENSG00000077616	NAALAD2	7.45995	7.62	8.79	5.6	7.83	87.51	345.53	3.38712	5.35619
ENSG00000077684	PHF17	2875.59	2178.53	3103.64	2990.28	3229.88	1162.25	580.02	-1.3062	-2.3077
ENSG00000077713	SLC25A43	608.097	665.21	478.53	595.25	693.4	587.96	341.87	-0.0485027	-0.829011
ENSG00000077721	UBE2A	1500.95	1429.49	1572.99	1418.81	1582.51	836.82	485.78	-0.842125	-1.6255
ENSG00000077782	FGFR1	3633.79	3175.8	4448.16	3511.3	3399.88	5756.54	88008.5	0.663582	4.59772
ENSG00000077800	FKBP6	0	0	0	0	0	0	2.92	0	1.97085
ENSG00000077809	GTF2I	6007.86	6566.09	6152.96	5650.02	5662.36	5182.25	6535.05	-0.213234	0.121328
ENSG00000077935	SMC1B	0.544361	2.18	0	0	0	84.78	4.38	5.79556	1.8006
ENSG00000077942	FBLN1	524.583	849.2	242.06	429.98	577.08	4490.38	1954.09	3.09517	1.89524
ENSG00000077943	ITGA8	482.26	1493.73	51.93	32.21	351.17	526.89	1344.85	0.127438	1.47765
ENSG00000077984	CST7	0	0	0	0	0	23.7	33.6	4.62644	5.1127
ENSG00000078018	MAP2	109.636	69.68	95.87	61.63	211.37	243.39	458.02	1.14336	2.05274
ENSG00000078043	PIAS2	894.543	899.28	978.63	917.39	782.87	941.65	1155.65	0.0739602	0.369118
ENSG00000078053	AMPH	10.9538	3.27	11.98	25.21	3.36	1079.29	85.47	6.4978	2.85473
ENSG00000078061	ARAF	560.084	560.69	571.2	516.82	591.62	499.54	591.71	-0.164731	0.0791103
ENSG00000078070	MCCC1	571.881	509.52	607.15	549.03	621.82	397.44	437.57	-0.523873	-0.385429
ENSG00000078081	LAMP3	5.06691	4.35	0.8	8.4	6.71	410.2	698.36	6.08273	6.84893
ENSG00000078098	FAP	14377.8	12208.9	17549	14200.7	13552.5	2937.98	596.09	-2.29055	-4.58985
ENSG00000078114	NEBL	6.13366	17.42	3.2	2.8	1.12	561.52	1270.34	6.30112	7.47749
ENSG00000078124	ACER3	529.392	602.06	520.07	488.81	506.63	700.08	613.62	0.402519	0.212635
ENSG00000078140	UBE2K	1518.49	1557.96	1421.21	1477.63	1617.18	1200.53	852.49	-0.338719	-0.832145
ENSG00000078142	PIK3C3	1675.13	1299.93	1857.39	1738.14	1805.07	1312.66	1211.17	-0.351546	-0.467546
ENSG00000078177	N4BP2	386.638	445.29	292.39	450.99	357.88	764.8	690.32	0.982258	0.834644
ENSG00000078237	C12orf5	585.621	560.69	687.83	544.83	549.12	134	87.66	-2.11947	-2.72607
ENSG00000078246	TULP3	984.416	910.17	985.02	1061.65	980.82	603.46	387.9	-0.705086	-1.34133
ENSG00000078269	SYNJ2	2701.84	3177.98	2631.51	2596.71	2401.16	1042.83	1285.68	-1.37259	-1.07082
ENSG00000078295	ADCY2	0.549869	0	0.8	1.4	0	17.32	47.48	3.5632	4.96717
ENSG00000078304	PPP2R5C	3389.83	3562.3	3368.87	3322.22	3305.93	2361.87	2089.23	-0.521099	-0.697977
ENSG00000078319	PMS2P1	124.354	132.82	99.86	126.05	138.68	87.51	159.25	-0.502099	0.354313
ENSG00000078328	RBFOX1	0	0	0	0	0	0.91	1.46	0.933573	1.29866
ENSG00000078369	GNB1	5084.1	4944.98	5576.17	4669.6	5145.67	3300.78	4288.04	-0.623033	-0.245623
ENSG00000078399	HOXA9	149.449	133.91	134.21	165.27	164.4	146.76	20.45	-0.0260215	-2.81023
ENSG00000078401	EDN1	100.992	111.05	215.7	28.01	49.21	162.26	97.89	0.678716	-0.0445585
ENSG00000078403	MLLT10	603.2	634.73	548.03	654.08	575.97	891.51	1282.03	0.562841	1.08646
ENSG00000078487	ZCWPW1	70.0824	63.15	49.53	93.84	73.81	114.86	77.43	0.704818	0.141913
ENSG00000078549	ADCYAP1R1	0	0	0	0	0	55.61	59.17	5.82299	5.91097
ENSG00000078579	FGF20	0.749589	0	1.6	1.4	0	1.82	3.65	0.688679	1.41021
ENSG00000078589	P2RY10	0	0	0	0	0	44.67	51.14	5.51317	5.70432
ENSG00000078596	ITM2A	0.629745	0	0	1.4	1.12	349.13	346.26	7.7471	7.73523
ENSG00000078618	NRD1	3708.72	3612.38	3916.9	3914.67	3390.93	2479.46	2247.75	-0.580703	-0.722188
ENSG00000078668	VDAC3	2107.98	2679.35	1948.47	1900.61	1903.48	707.38	471.17	-1.57395	-2.15917
ENSG00000078674	PCM1	4593.85	4476.83	4894.73	4500.12	4503.72	3436.61	3107.55	-0.418612	-0.563776
ENSG00000078687	TNRC6C	106.621	132.82	80.69	107.85	105.13	838.64	1415.71	2.96381	3.71851
ENSG00000078699	CBFA2T2	330.502	275.45	393.05	351.55	301.96	795.8	951.11	1.2652	1.52211
ENSG00000078725	DBC1	167.826	69.68	341.92	128.86	130.85	2.73	7.31	-5.50022	-4.34454
ENSG00000078747	ITCH	4169.66	3998.88	4352.29	4029.52	4297.94	2082.93	2431.1	-1.00097	-0.778072
ENSG00000078795	PKD2L2	2.91488	3.27	5.59	2.8	0	5.47	5.11	0.724798	0.642204
ENSG00000078804	TP53INP2	165.254	123.03	232.47	106.45	199.07	406.56	335.3	1.29362	1.01636
ENSG00000078808	SDF4	2434.98	2254.74	2249.64	2455.25	2780.29	859.61	2046.13	-1.50107	-0.250901
ENSG00000078814	MYH7B	1.65151	1.09	1.6	2.8	1.12	23.7	29.95	3.21962	3.54505
ENSG00000078898	BPIFB2	0	0	0	0	0	0	82.55	0	6.38457
ENSG00000078900	TP73	0.35015	0	0	1.4	0	12.76	284.16	3.34929	7.72251
ENSG00000078902	TOLLIP	704.786	690.25	740.56	673.69	714.65	346.4	452.18	-1.02263	-0.639147
ENSG00000078967	UBE2D4	263.802	286.33	250.05	243.7	275.12	164.08	146.83	-0.68175	-0.840976
ENSG00000079101	CLUL1	0	0	0	0	0	7.29	8.04	3.05137	3.17632
ENSG00000079102	RUNX1T1	274.826	256.94	331.53	303.93	206.9	1402.9	892.67	2.34761	1.69598
ENSG00000079112	CDH17	0.279595	0	0	0	1.12	2.73	3.65	1.54349	1.86154
ENSG00000079134	THOC1	471.335	444.2	474.53	473.4	493.21	828.61	978.14	0.812622	1.0517
ENSG00000079150	FKBP7	705.473	1028.84	437.79	781.53	573.73	690.06	569.79	-0.0318235	-0.307674
ENSG00000079156	OSBPL6	225.93	218.83	214.1	271.72	199.07	424.79	209.65	0.907894	-0.107401
ENSG00000079215	SLC1A3	235.753	523.68	100.66	116.25	202.43	1824.96	635.54	2.9472	1.42687
ENSG00000079246	XRCC5	8998.03	11378.2	8525.63	8238.32	7849.91	2984.47	3394.63	-1.59181	-1.40609
ENSG00000079257	LXN	1895.99	3549.24	762.93	1928.62	1343.17	243.39	140.26	-2.95646	-3.74729
ENSG00000079263	SP140	26.4111	32.66	23.17	25.21	24.6	129.44	250.56	2.25056	3.19807
ENSG00000079277	MKNK1	401.231	449.64	389.05	372.56	393.67	801.27	1174.64	0.996062	1.54735
ENSG00000079308	TNS1	985.698	623.84	1361.29	862.77	1094.89	4126.66	6453.24	2.06464	2.70957
ENSG00000079313	REXO1	81.5297	87.1	81.49	65.83	91.71	143.12	432.46	0.804285	2.39291
ENSG00000079332	SAR1A	9975.92	10975.4	10699.4	8710.33	9518.54	2112.1	2191.5	-2.23923	-2.18602
ENSG00000079335	CDC14A	60.9368	66.41	83.88	36.42	57.04	325.43	239.6	2.3979	1.95777
ENSG00000079337	RAPGEF3	47.8683	60.97	42.34	49.02	39.14	250.68	471.17	2.36462	3.27233
ENSG00000079385	CEACAM1	0	0	0	0	0	61.07	89.85	5.95582	6.50541
ENSG00000079387	SENP1	420.279	501.9	365.89	439.79	373.54	453.05	402.51	0.108076	-0.0621706
ENSG00000079393	DUSP13	0.272181	1.09	0	0	0	0.91	2.19	0.586269	1.32625
ENSG00000079432	CIC	175.145	189.44	135.01	190.48	185.65	521.42	1315.63	1.56844	2.90201
ENSG00000079435	LIPE	4.62685	5.44	1.6	1.4	10.07	11.85	30.68	1.19137	2.49317
ENSG00000079459	FDFT1	1556.91	1536.19	1613.74	1609.29	1468.43	463.99	360.14	-1.74434	-2.10898
ENSG00000079462	PAFAH1B3	50.5455	50.08	46.33	42.02	63.75	33.73	63.55	-0.569663	0.324571
ENSG00000079482	OPHN1	804.191	716.38	913.92	918.79	667.67	2742.9	1985.5	1.76883	1.30283
ENSG00000079557	AFM	0.19972	0	0.8	0	0	0	1.46	-0.262697	1.03596
ENSG00000079616	KIF22	298.536	563.96	214.9	196.08	219.2	332.72	422.23	0.15591	0.498713
ENSG00000079689	SCGN	0	0	0	0	0	0.91	0.73	0.933573	0.790772
ENSG00000079691	LRRC16A	1033.03	1020.13	905.93	1212.92	993.12	577.93	542.03	-0.836811	-0.929168
ENSG00000079739	PGM1	3641.51	3536.17	3757.93	3553.32	3718.62	806.74	471.17	-2.17297	-2.94755
ENSG00000079785	DDX1	4105.46	4809.98	3839.41	3872.66	3899.79	1908.82	1843.05	-1.10446	-1.15502
ENSG00000079805	DNM2	1122.13	1118.12	1129.61	1113.48	1127.33	3115.73	2070.24	1.4725	0.882964
ENSG00000079819	EPB41L2	2993.47	3556.86	2911.11	2598.11	2907.79	4713.71	5106.93	0.654869	0.770439
ENSG00000079841	RIMS1	592.629	411.54	732.57	652.68	573.73	37.37	269.55	-3.95151	-1.13367
ENSG00000079931	MOXD1	4232.77	2995.08	5084.06	6388.13	2463.79	383.77	1358	-3.45987	-1.6394
ENSG00000079950	STX7	3229.8	2863.34	3658.07	2889.44	3508.36	1237	1082.6	-1.38388	-1.57606
ENSG00000079974	RABL2B	239.678	244.96	223.69	261.91	228.15	371.92	406.89	0.631764	0.761078
ENSG00000079999	KEAP1	1071.44	1150.78	987.41	1039.24	1108.32	1020.95	556.64	-0.0695702	-0.943489
ENSG00000080007	DDX43	128.468	183.99	108.65	37.82	183.41	169.55	270.29	0.397599	1.06724
ENSG00000080031	PTPRH	57.5268	14.15	57.52	98.04	60.39	33.73	4.38	-0.752915	-3.44342
ENSG00000080166	DCT	2.30062	0	0.8	8.4	0	10.03	7.31	1.74062	1.33211
ENSG00000080189	SLC35C2	644.212	637.99	615.14	658.28	665.44	577.02	1034.39	-0.158653	0.68233
ENSG00000080200	CRYBG3	1011.21	1062.59	1116.83	882.38	983.06	616.22	769.95	-0.713659	-0.392807
ENSG00000080224	EPHA6	0.279595	0	0	0	1.12	0	135.87	-0.355687	6.74098
ENSG00000080293	SCTR	0	0	0	0	0	56.52	104.46	5.84599	6.72055
ENSG00000080298	RFX3	108.114	112.14	118.23	114.85	87.23	763.89	558.83	2.80942	2.35915
ENSG00000080345	RIF1	2484.4	2683.7	2409.42	2362.81	2481.69	4095.67	3018.43	0.720971	0.280796
ENSG00000080371	RAB21	1989.43	1772.44	2304.77	1808.17	2072.36	909.74	986.91	-1.12797	-1.01063
ENSG00000080493	SLC4A4	1380.05	1002.71	2005.98	1141.49	1370.02	262.53	420.04	-2.38973	-1.71374
ENSG00000080503	SMARCA2	1901.4	2354.91	1539.44	1889.41	1821.84	3051.01	2489.54	0.68194	0.388639
ENSG00000080511	RDH8	0	0	0	0	0	3.65	0	2.21723	0
ENSG00000080546	SESN1	756.107	821.99	564.01	899.18	739.25	719.23	582.21	-0.0720396	-0.376482
ENSG00000080561	MID2	163.711	180.73	137.41	189.08	147.63	311.76	187.74	0.925123	0.196467
ENSG00000080572	PIH1D3	0	0	0	0	0	10.03	3.65	3.46336	2.21723
ENSG00000080573	COL5A3	1278.61	354.92	262.83	1624.69	2872	4042.8	532.53	1.66	-1.26207
ENSG00000080603	SRCAP	203.314	156.78	210.9	246.51	199.07	1183.21	3455.27	2.53506	4.08035
ENSG00000080608	KIAA0020	1011.78	1091.99	997.8	977.62	979.7	779.39	806.47	-0.376049	-0.326836
ENSG00000080618	CPB2	0.19972	0	0.8	0	0	34.64	7.31	4.89273	2.79215
ENSG00000080644	CHRNA3	0.949309	0	2.4	1.4	0	1.82	2.19	0.532732	0.710594
ENSG00000080709	KCNN2	0	0	0	0	0	39.2	21.18	5.32912	4.47119
ENSG00000080802	CNOT4	445.105	393.03	476.93	500.01	410.45	700.99	589.51	0.654068	0.404579
ENSG00000080815	PSEN1	2438.74	2451.8	2549.22	2235.36	2518.59	1565.16	867.83	-0.639498	-1.48958
ENSG00000080819	CPOX	551.697	420.25	468.14	654.08	664.32	272.56	246.91	-1.01463	-1.15667
ENSG00000080822	CLDND1	662.216	659.77	698.22	589.65	701.22	550.59	629.69	-0.265882	-0.0725471
ENSG00000080823	MOK	2162.56	2296.12	2526.85	1888.01	1939.27	283.5	210.38	-2.92691	-3.3555
ENSG00000080824	HSP90AA1	14669.7	15164.8	15952	13934.6	13627.5	17447.4	4686.16	0.250154	-1.64615
ENSG00000080839	RBL1	254.991	396.3	194.13	194.68	234.86	493.16	733.42	0.948883	1.52051
ENSG00000080845	DLGAP4	378.282	288.51	412.22	390.77	421.63	783.95	1503.37	1.04933	1.98782
ENSG00000080854	IGSF9B	0.7003	0	0	2.8	0	26.44	80.36	4.01242	5.58046
ENSG00000080910	CFHR2	0	0	0	0	0	0	1.46	0	1.29866
ENSG00000080947	CROCCP3	49.5259	38.11	51.13	57.42	51.45	363.71	420.77	2.85165	3.06136
ENSG00000080986	NDC80	183.844	475.77	72.7	72.83	114.07	255.24	154.87	0.471188	-0.245965
ENSG00000081014	AP4E1	1571.74	1057.15	2016.37	1528.05	1685.4	666.36	506.24	-1.23675	-1.63254
ENSG00000081019	RSBN1	469.901	443.11	461.75	486.01	488.73	748.4	448.53	0.670314	-0.0670051
ENSG00000081026	MAGI3	341.633	395.21	293.19	362.76	315.38	870.55	852.49	1.34692	1.31671
ENSG00000081041	CXCL2	8.55837	5.44	0.8	16.81	11.18	161.35	89.85	4.0862	3.24865
ENSG00000081051	AFP	12.4149	21.77	7.19	2.8	17.89	0	0.73	-3.74577	-2.95499
ENSG00000081052	COL4A4	86.0242	29.4	243.66	14.01	57.04	487.69	575.63	2.48943	2.72816
ENSG00000081059	TCF7	94.5624	91.45	94.27	89.64	102.89	175.93	548.61	0.888663	2.52389
ENSG00000081087	OSTM1	3575.83	3138.79	4981.81	2848.82	3333.89	576.11	868.56	-2.63176	-2.04032
ENSG00000081138	CDH7	0.549869	0	0.8	1.4	0	1.82	5.84	0.863548	2.14185
ENSG00000081148	IMPG2	21.6718	26.13	19.97	23.81	16.78	30.99	38.72	0.496722	0.808967
ENSG00000081154	PCNP	3312.91	3307.54	3180.34	3334.83	3428.95	1337.27	1147.62	-1.30817	-1.52863
ENSG00000081177	EXD2	697.214	579.2	725.38	694.7	789.58	384.68	277.59	-0.856265	-1.32553
ENSG00000081181	ARG2	89.7932	30.48	112.64	106.45	109.6	54.69	27.03	-0.705167	-1.69561
ENSG00000081189	MEF2C	436.675	617.31	387.46	390.77	351.17	1565.16	3418.01	1.8393	2.96565
ENSG00000081237	PTPRC	18.9017	23.95	40.74	4.2	6.71	2820.39	1994.27	7.14737	6.64755
ENSG00000081248	CACNA1S	0	0	0	0	0	15.5	5.84	4.04439	2.774
ENSG00000081277	PKP1	13.6986	6.53	30.36	5.6	12.3	46.49	41.64	1.69195	1.53653
ENSG00000081307	UBA5	1029.87	1132.27	1119.23	906.19	961.81	568.82	859.07	-0.85529	-0.261342
ENSG00000081320	STK17B	4065.11	4760.98	4635.89	3014.09	3849.47	2293.5	1519.44	-0.825469	-1.41916
ENSG00000081377	CDC14B	940.608	870.98	1004.99	914.59	971.87	873.28	761.91	-0.107031	-0.303614
ENSG00000081386	ZNF510	475.709	512.79	434.59	490.21	465.25	633.54	460.22	0.412603	-0.0476526
ENSG00000081479	LRP2	13.2425	0	31.16	2.8	19.01	87.51	223.53	2.63564	3.97864
ENSG00000081665	ZNF506	431.911	508.43	397.04	383.76	438.41	553.32	776.52	0.356647	0.844808
ENSG00000081692	JMJD4	506.191	595.53	504.89	446.79	477.55	186.87	386.43	-1.43279	-0.388592
ENSG00000081721	DUSP12	284.351	299.4	272.42	281.52	284.07	255.24	225.72	-0.155244	-0.331828
ENSG00000081760	AACS	335.153	311.37	316.36	401.97	310.91	298.08	509.16	-0.168587	0.601831
ENSG00000081791	KIAA0141	766.276	852.47	762.13	726.91	723.59	1100.26	1098.67	0.521338	0.519253
ENSG00000081800	SLC13A1	0.272181	1.09	0	0	0	1.82	5.84	1.14839	2.42669
ENSG00000081803	CADPS2	484.855	665.21	294.79	448.19	531.23	640.83	1000.05	0.401667	1.04292
ENSG00000081818	PCDHB4	11.1188	13.06	9.59	8.4	13.42	54.69	66.48	2.20017	2.47721
ENSG00000081842	PCDHA6	19.4974	7.62	30.36	15.41	24.6	23.7	22.65	0.269073	0.206403
ENSG00000081853	PCDHGA2	73.5587	26.13	121.43	89.64	57.04	42.84	35.06	-0.766128	-1.04798
ENSG00000081870	HSPB11	476.469	479.04	436.19	470.6	520.05	406.56	341.14	-0.228393	-0.480819
ENSG00000081913	PHLPP1	106.758	111.05	92.67	103.64	119.67	395.62	569.06	1.87997	2.40332
ENSG00000081923	ATP8B1	6198.84	4459.41	9627.29	4857.28	5851.37	410.2	434.65	-3.91432	-3.83099
ENSG00000081985	IL12RB2	0	0	0	0	0	27.35	161.44	4.82528	7.34376
ENSG00000082014	SMARCD3	582.621	668.48	539.24	549.03	573.73	464.9	413.46	-0.325011	-0.493798
ENSG00000082068	WDR70	701.087	788.24	701.42	619.06	695.63	716.49	654.53	0.0313087	-0.0989882
ENSG00000082074	FYB	1.35065	1.09	3.2	0	1.12	1128.52	975.95	8.90843	8.69908
ENSG00000082126	MPP4	78.7911	64.23	95.07	68.63	87.23	20.05	21.18	-1.92241	-1.84697
ENSG00000082146	STRADB	1204.46	1159.49	1302.97	1232.53	1122.85	246.12	290.74	-2.2863	-2.04683
ENSG00000082153	BZW1	14238.7	17345.5	13408.4	12508.8	13692.3	2511.37	2268.2	-2.5028	-2.64967
ENSG00000082175	PGR	4.11405	0	0.8	0	15.66	101.18	260.79	4.3205	5.6778
ENSG00000082196	C1QTNF3	17.214	13.06	14.38	16.81	24.6	505.92	265.9	4.79864	3.87318
ENSG00000082212	ME2	1407.87	1444.74	1383.66	1417.41	1385.67	629.89	874.41	-1.15908	-0.686506
ENSG00000082213	C5orf22	684.788	653.23	793.29	631.67	660.96	387.42	296.58	-0.820146	-1.20449
ENSG00000082258	CCNT2	962.017	970.05	949.87	927.2	1000.95	1443.92	1238.93	0.585357	0.364626
ENSG00000082269	FAM135A	332.664	289.6	297.18	378.16	365.71	884.22	851.76	1.40764	1.35374
ENSG00000082293	COL19A1	4.59311	2.18	0.8	9.8	5.59	7.29	55.52	0.567723	3.33704
ENSG00000082397	EPB41L3	67.6877	5.44	36.75	218.49	10.07	786.68	948.19	3.51949	3.78857
ENSG00000082438	COBLL1	1332.42	852.47	1358.89	1338.97	1779.34	701.91	1111.82	-0.923719	-0.260911
ENSG00000082458	DLG3	308.032	281.98	300.38	294.13	355.64	573.38	369.63	0.894249	0.262223
ENSG00000082482	KCNK2	4182.98	4120.82	2516.47	5745.26	4349.38	216.95	109.58	-4.26281	-5.24171
ENSG00000082497	SERTAD4	475.27	692.43	439.38	354.35	414.92	296.26	126.38	-0.680056	-1.90264
ENSG00000082512	TRAF5	423.254	390.85	375.47	358.55	568.14	554.23	831.31	0.388158	0.972193
ENSG00000082515	MRPL22	339.724	401.74	321.95	282.92	352.29	181.4	171.67	-0.9015	-0.980588
ENSG00000082516	GEMIN5	727.578	859	659.87	689.09	702.34	443.02	471.17	-0.71446	-0.625778
ENSG00000082556	OPRK1	0	0	0	0	0	1.82	6.57	1.4957	2.92029
ENSG00000082641	NFE2L1	11631.8	9349.95	13300.5	11218.8	12657.8	2468.52	3368.34	-2.23589	-1.78766
ENSG00000082684	SEMA5B	0.55919	0	0	0	2.24	24.61	69.4	4.03784	5.49671
ENSG00000082701	GSK3B	1768.11	1623.29	1695.22	1840.39	1913.55	1502.26	1310.52	-0.23493	-0.431784
ENSG00000082781	ITGB5	13573.1	11316.2	18094.6	12021.3	12860.3	4043.71	2767.13	-1.74675	-2.29387
ENSG00000082805	ERC1	1832.85	1936.84	1799.08	1731.14	1864.34	2118.48	2181.27	0.208836	0.250955
ENSG00000082898	XPO1	5938.95	6802.34	5817.44	5696.24	5439.8	4456.65	3006.74	-0.414168	-0.981772
ENSG00000082929	C4orf6	0	0	0	0	0	1.82	1.46	1.4957	1.29866
ENSG00000082996	RNF13	1280.34	1066.95	1227.08	1382.39	1444.95	986.31	878.79	-0.37608	-0.542424
ENSG00000083067	TRPM3	18.3433	16.33	6.39	23.81	26.84	18.23	47.48	-0.00847496	1.32556
ENSG00000083093	PALB2	364.202	443.11	355.5	313.73	344.46	237.92	233.76	-0.612166	-0.637507
ENSG00000083097	DOPEY1	1317.71	1318.44	1485.12	1266.14	1201.14	1264.34	1490.22	-0.0596026	0.177365
ENSG00000083099	LYRM2	1288.81	1429.49	1289.39	1184.91	1251.47	453.05	374.02	-1.50624	-1.78212
ENSG00000083123	BCKDHB	382.017	372.34	385.86	373.96	395.91	194.16	637.73	-0.972751	0.737798
ENSG00000083168	KAT6A	937.554	939.57	938.68	937	934.97	2030.06	3122.89	1.11372	1.73483
ENSG00000083223	ZCCHC6	1744.18	1786.59	1937.28	1668.11	1584.75	1636.26	1501.91	-0.0920953	-0.21562
ENSG00000083290	ULK2	673.802	543.27	634.31	738.12	779.51	815.85	556.64	0.275606	-0.275131
ENSG00000083307	GRHL2	0.629745	0	0	1.4	1.12	94.8	104.46	5.87731	6.01591
ENSG00000083312	TNPO1	14563.7	15696.1	15509.4	14137.6	12911.7	3908.8	2976.06	-1.89731	-2.29052
ENSG00000083444	PLOD1	9213.7	7002.66	9974.8	9742.57	10134.8	1968.07	5029.49	-2.22642	-0.873238
ENSG00000083454	P2RX5	18.4774	2.18	42.34	18.21	11.18	2.73	19.72	-2.38455	0.0892226
ENSG00000083457	ITGAE	268.052	244.96	317.95	229.7	279.6	143.12	211.85	-0.900617	-0.33805
ENSG00000083520	DIS3	2235.46	2344.02	2379.06	2065.88	2152.88	907.01	829.12	-1.30044	-1.42983
ENSG00000083535	PIBF1	624.423	693.52	622.33	598.06	583.79	483.13	637	-0.369439	0.0287233
ENSG00000083544	TDRD3	470.316	488.84	426.6	502.82	463.01	414.76	497.47	-0.180942	0.0808132
ENSG00000083635	NUFIP1	152.602	169.84	114.24	170.87	155.45	106.65	105.19	-0.51285	-0.53255
ENSG00000083642	PDS5B	722.047	904.73	625.52	717.11	640.83	1567.89	1530.4	1.11758	1.08269
ENSG00000083720	OXCT1	1956.54	2195.95	2078.68	1696.13	1855.39	618.95	465.33	-1.65882	-2.06962
ENSG00000083750	RRAGB	486.497	394.12	470.54	521.02	560.31	597.08	325.8	0.294945	-0.576986
ENSG00000083782	EPYC	11.0728	16.33	22.37	0	5.59	17.32	4477.24	0.601655	8.53502
ENSG00000083799	CYLD	3088.48	3015.76	3611.73	3009.89	2716.55	1656.32	1231.62	-0.898513	-1.32564
ENSG00000083807	SLC27A5	39.7583	57.7	32.75	40.62	27.96	54.69	59.9	0.450324	0.579348
ENSG00000083812	ZNF324	145.236	163.31	112.64	126.05	178.94	220.6	171.67	0.599657	0.239716
ENSG00000083814	ZNF671	153.752	150.24	166.17	144.26	154.34	237.92	146.1	0.626568	-0.0731625
ENSG00000083817	ZNF416	164.921	167.66	174.95	152.67	164.4	126.71	81.82	-0.377627	-1.00245
ENSG00000083828	ZNF586	169.729	148.07	198.92	176.48	155.45	362.8	425.88	1.09143	1.32212
ENSG00000083838	ZNF446	109.843	92.54	86.28	133.06	127.5	187.78	140.99	0.768186	0.35727
ENSG00000083842	ZNF8	16.0735	16.33	19.97	16.81	11.18	25.52	24.84	0.635326	0.597851
ENSG00000083844	ZNF264	372.72	407.18	328.34	390.77	364.59	598.9	477.02	0.682764	0.355113
ENSG00000083845	RPS5	8921.71	10570.4	6728.96	10552.1	7835.37	3732.86	1962.85	-1.25681	-2.1838
ENSG00000083857	FAT1	32436.2	24154.4	47239.3	28520.4	29830.6	25842	21295.5	-0.327874	-0.607029
ENSG00000083896	YTHDC1	1601.05	1488.28	1864.58	1550.46	1500.87	1623.5	1283.49	0.0200773	-0.318723
ENSG00000083937	CHMP2B	1782.34	1722.36	1988.41	1624.69	1793.88	769.36	268.82	-1.21097	-2.72451
ENSG00000084070	SMAP2	634.52	903.64	499.3	588.25	546.89	947.12	772.87	0.577133	0.284154
ENSG00000084072	PPIE	635.815	633.64	617.53	640.07	652.02	543.29	373.29	-0.226499	-0.766718
ENSG00000084073	ZMPSTE24	3113.66	3293.39	3198.71	2927.25	3035.28	969	1048.27	-1.68302	-1.56969
ENSG00000084090	STARD7	6877.84	7754.97	7363.27	6601.02	5792.09	2206.9	1857.66	-1.63949	-1.8879
ENSG00000084092	NOA1	572.176	543.27	464.15	691.9	589.39	455.78	198.7	-0.327479	-1.52114
ENSG00000084093	REST	2268.26	2192.69	2552.42	2124.71	2203.21	1731.98	1176.11	-0.388964	-0.94697
ENSG00000084110	HAL	2.06769	0	2.4	1.4	4.47	40.11	29.95	3.74427	3.33472
ENSG00000084112	SSH1	2075.2	2085.99	2175.35	1875.4	2164.07	1206	1569.11	-0.782521	-0.403081
ENSG00000084207	GSTP1	3758.47	3740.85	3914.51	3593.94	3784.6	777.57	1631.94	-2.27163	-1.20306
ENSG00000084234	APLP2	13924.2	8648.81	17254.2	10928.9	18864.8	5183.17	4708.8	-1.42551	-1.56396
ENSG00000084444	KIAA1467	205.336	165.49	222.89	233.9	199.07	164.99	166.55	-0.313901	-0.300405
ENSG00000084453	SLCO1A2	10.3646	6.53	17.58	8.4	8.95	67.46	43.83	2.59072	1.97992
ENSG00000084463	WBP11	599.173	648.88	580.78	596.66	570.37	750.22	510.62	0.323857	-0.230306
ENSG00000084623	EIF3I	4618.57	4938.45	4486.5	4603.77	4445.56	941.65	918.97	-2.29296	-2.3281
ENSG00000084628	NKAIN1	1.07106	1.09	3.2	0	0	3.65	6.57	1.16686	1.86992
ENSG00000084636	COL16A1	2787.28	2480.11	3372.07	2404.83	2892.13	6774.76	8741.17	1.281	1.64861
ENSG00000084652	TXLNA	4042.99	4191.58	3986.41	3917.48	4076.5	2238.81	2244.1	-0.852403	-0.849
ENSG00000084674	APOB	0.629745	0	0	1.4	1.12	7.29	10.23	2.34673	2.78464
ENSG00000084676	NCOA1	807.798	790.41	783.7	852.96	804.12	1638.08	1367.5	1.01903	0.758744
ENSG00000084693	AGBL5	474.511	514.97	385.06	523.82	474.19	237.92	249.83	-0.99295	-0.922768
ENSG00000084710	EFR3B	20.2195	18.51	33.55	9.8	19.01	60.16	120.53	1.5272	2.51785
ENSG00000084731	KIF3C	680.203	605.33	889.95	631.67	593.86	268	211.85	-1.34048	-1.67825
ENSG00000084733	RAB10	4899.82	4771.87	4560	4837.67	5429.74	1710.1	1237.47	-1.5181	-1.98446
ENSG00000084734	GCKR	23.4684	21.77	29.56	22.41	20.13	3.65	2.92	-2.39561	-2.64199
ENSG00000084754	HADHA	5753.34	6265.6	5862.97	5448.33	5436.45	2127.6	1353.62	-1.43474	-2.08676
ENSG00000084764	MAPRE3	187.736	155.69	218.89	163.87	212.49	106.65	162.17	-0.810019	-0.209991
ENSG00000084774	CAD	388.919	374.52	343.52	432.79	404.85	1320.86	2197.34	1.76132	2.49517
ENSG00000085063	CD59	39750.6	38155.4	42382.1	36817.6	41647.4	4319.91	2237.52	-3.20161	-4.1504
ENSG00000085117	CD82	668.348	863.36	493.71	593.85	722.47	690.06	429.53	0.0460545	-0.636643
ENSG00000085185	BCORL1	25.2384	20.69	23.17	33.61	23.49	221.51	430.26	3.08412	4.03881
ENSG00000085224	ATRX	5046.73	5296.64	5871.76	4717.22	4301.29	4971.68	3760.62	-0.02161	-0.42428
ENSG00000085231	TAF9	2442.89	2231.88	2602.75	2294.18	2642.73	429.35	376.21	-2.50559	-2.69574
ENSG00000085265	FCN1	0	0	0	0	0	169.55	86.2	7.41405	6.44626
ENSG00000085274	MYNN	647.134	651.06	603.15	649.88	684.45	568.82	474.83	-0.185786	-0.445846
ENSG00000085276	MECOM	225.325	451.82	211.7	64.43	173.35	747.48	841.54	1.72557	1.89635
ENSG00000085365	SCAMP1	3011.18	2402.81	3557.41	2966.47	3118.04	648.12	611.43	-2.21425	-2.29819
ENSG00000085377	PREP	664.836	653.23	635.11	676.49	694.51	437.55	420.04	-0.602427	-0.661211
ENSG00000085382	HACE1	591.271	511.7	588.77	598.06	666.55	643.57	699.82	0.12208	0.242787
ENSG00000085415	SEH1L	1003.15	972.23	1114.44	932.8	993.12	606.19	501.85	-0.72575	-0.99777
ENSG00000085433	WDR47	797.4	798.03	927.5	655.48	808.59	429.35	292.93	-0.891602	-1.44164
ENSG00000085449	WDFY1	3584.1	3598.23	3408.82	4060.34	3269.03	982.67	1204.59	-1.86577	-1.57227
ENSG00000085465	OVGP1	8.96823	2.18	14.38	12.61	6.71	59.25	42.37	2.59555	2.12129
ENSG00000085491	SLC25A24	1561.52	1674.46	1448.37	1430.01	1693.23	1051.95	525.96	-0.569434	-1.56811
ENSG00000085511	MAP3K4	877.435	1000.54	1001	785.74	722.47	1329.98	1364.57	0.599481	0.636495
ENSG00000085514	PILRA	1.60223	1.09	0	4.2	1.12	172.29	104.46	6.0573	5.34081
ENSG00000085552	IGSF9	0.279595	0	0	0	1.12	10.03	27.03	3.10767	4.45321
ENSG00000085563	ABCB1	0.949309	0	2.4	1.4	0	59.25	104.46	4.94993	5.75759
ENSG00000085644	ZNF213	56.879	34.84	68.7	60.23	63.75	57.43	138.06	0.0136683	1.26459
ENSG00000085662	AKR1B1	1970.12	1972.77	1954.86	2200.34	1752.5	758.42	497.47	-1.37604	-1.98343
ENSG00000085719	CPNE3	4134.6	4160.01	4196.51	4516.93	3664.93	3350.01	1030.74	-0.303499	-2.00302
ENSG00000085721	RRN3	1608.35	1556.87	1942.87	1427.21	1506.46	648.12	794.05	-1.30992	-1.01736
ENSG00000085733	CTTN	11785.9	11948.7	13169.5	10350.4	11674.8	1745.65	2267.47	-2.75452	-2.37739
ENSG00000085741	WNT11	4.45947	1.09	6.39	7	3.36	24.61	40.18	2.22987	2.91511
ENSG00000085760	MTIF2	1026.34	1091.99	914.72	1051.85	1046.8	543.29	544.22	-0.916466	-0.914003
ENSG00000085788	DDHD2	1664.47	1540.54	1849.4	1504.24	1763.69	711.02	1886.88	-1.22594	0.180838
ENSG00000085831	TTC39A	9.58309	4.35	8.79	14.01	11.18	55.61	72.32	2.4193	2.79245
ENSG00000085832	EPS15	3476.2	3096.33	3368.07	3628.95	3811.44	2659.04	2431.84	-0.386477	-0.515284
ENSG00000085840	ORC1	37.7192	89.28	21.57	26.61	13.42	89.33	90.58	1.22215	1.24198
ENSG00000085871	MGST2	107.119	124.11	106.25	84.04	114.07	226.98	238.14	1.07629	1.14524
ENSG00000085872	CHERP	48.568	42.46	30.36	58.83	62.63	200.54	463.14	2.02358	3.22708
ENSG00000085978	ATG16L1	771.121	804.57	781.3	738.12	760.5	385.59	668.41	-0.998023	-0.205937
ENSG00000085982	USP40	1379.88	1389.21	1271.82	1603.69	1254.82	879.66	1239.66	-0.648935	-0.154484
ENSG00000085998	POMGNT1	1882.93	2205.75	2010.78	1649.91	1665.27	707.38	645.76	-1.41115	-1.54244
ENSG00000085999	RAD54L	19.4403	43.55	15.18	11.2	7.83	130.35	160.71	2.68393	2.98392
ENSG00000086015	MAST2	866.1	881.87	863.59	893.58	825.36	1331.8	1042.42	0.62019	0.26705
ENSG00000086061	DNAJA1	3537.11	3894.36	3520.66	3256.39	3477.04	2294.41	1396.72	-0.624229	-1.33991
ENSG00000086062	B4GALT1	2851.54	2950.44	3125.21	2543.49	2787	1917.02	1363.11	-0.572627	-1.06429
ENSG00000086065	CHMP5	2742.95	2470.31	2987.01	2701.76	2812.73	752.95	711.51	-1.86371	-1.94527
ENSG00000086102	NFX1	1356.43	1462.15	1190.33	1452.42	1320.81	1324.51	1649.47	-0.0343283	0.282001
ENSG00000086159	AQP6	0	0	0	0	0	6.38	8.77	2.88362	3.28836
ENSG00000086189	DIMT1	765.702	891.66	646.29	712.9	811.94	248.86	185.55	-1.61755	-2.0391
ENSG00000086200	IPO11	1014.78	1240.06	866.78	969.21	983.06	632.63	438.3	-0.680872	-1.20931
ENSG00000086205	FOLH1	0	0	0	0	0	66.54	17.53	6.07767	4.21179
ENSG00000086232	EIF2AK1	1544.96	1596.07	1659.27	1453.82	1470.67	1432.98	1723.98	-0.108476	0.158079
ENSG00000086288	NME8	0	0	0	0	0	30.99	27.76	4.99955	4.84599
ENSG00000086289	EPDR1	3860.15	2600.96	5489.9	2995.88	4353.86	453.05	425.15	-3.08811	-3.1796
ENSG00000086300	SNX10	64.0276	9.8	80.69	56.02	109.6	278.94	154.87	2.10599	1.26122
ENSG00000086475	SEPHS1	814.613	936.3	721.39	789.94	810.83	563.35	479.21	-0.531295	-0.76422
ENSG00000086504	MRPL28	600.247	664.12	613.54	551.84	571.49	186.87	238.14	-1.67822	-1.3301
ENSG00000086544	ITPKC	303.143	321.17	256.44	298.33	336.63	224.25	269.55	-0.433224	-0.168856
ENSG00000086548	CEACAM6	0	0	0	0	0	146.76	267.36	7.20711	8.06803
ENSG00000086570	FAT2	12.0237	11.98	15.98	5.6	14.54	58.34	358.68	2.18786	4.7875
ENSG00000086589	RBM22	603.325	599.89	615.94	581.25	616.23	428.44	566.14	-0.492867	-0.0916186
ENSG00000086598	TMED2	13768.2	14345	14986.2	12260.8	13481	4231.49	2070.97	-1.70187	-2.73237
ENSG00000086619	ERO1LB	166.493	145.89	196.52	184.88	138.68	226.98	303.16	0.444808	0.860731
ENSG00000086666	ZFAND6	1541.86	1420.78	1733.57	1432.81	1580.27	897.89	511.35	-0.779389	-1.5904
ENSG00000086696	HSD17B2	0	0	0	0	0	6.38	2.92	2.88362	1.97085
ENSG00000086712	TXLNG	309.958	308.11	324.34	350.15	257.23	372.83	466.06	0.265664	0.58689
ENSG00000086717	PPEF1	0.279595	0	0	0	1.12	100.27	51.87	6.30638	5.36869
ENSG00000086730	LAT2	16.7268	15.24	29.56	9.8	12.3	292.61	179.7	4.0499	3.3496
ENSG00000086758	HUWE1	5985.39	4741.39	6469.32	6734.08	5996.76	11784.7	9083.77	0.977284	0.601765
ENSG00000086827	ZW10	796.396	873.16	858	735.31	719.12	266.18	343.34	-1.57748	-1.21146
ENSG00000086848	ALG9	146.798	120.85	151.79	156.87	157.69	202.37	172.4	0.460475	0.230472
ENSG00000086967	MYBPC2	0	0	0	0	0	5.47	8.77	2.69377	3.28836
ENSG00000086991	NOX4	26.0594	37.02	37.55	19.61	10.07	181.4	146.1	2.7529	2.44259
ENSG00000087008	ACOX3	354.1	356.01	377.87	312.33	370.18	319.96	379.86	-0.145831	0.101036
ENSG00000087053	MTMR2	2021.56	2312.45	1856.59	1973.44	1943.75	793.97	787.48	-1.34721	-1.35903
ENSG00000087074	PPP1R15A	1206.02	1019.04	995.4	1338.97	1470.67	1266.17	531.8	0.0701573	-1.17979
ENSG00000087076	HSD17B14	34.1604	43.55	28.76	14.01	50.33	39.2	46.02	0.193243	0.419322
ENSG00000087077	TRIP6	1142.9	1352.19	1043.34	1030.84	1145.22	505.92	667.68	-1.17413	-0.774571
ENSG00000087085	ACHE	0.749589	0	1.6	1.4	0	10.03	20.45	2.65634	3.61589
ENSG00000087086	FTL	77438.8	71315.7	69559.2	94596.5	74283.9	14183.1	11455	-2.44881	-2.75698
ENSG00000087087	SRRT	528.721	621.66	529.66	491.61	471.96	739.28	1165.15	0.482838	1.13845
ENSG00000087088	BAX	824.669	965.7	686.24	857.17	789.58	210.57	254.21	-1.96443	-1.69388
ENSG00000087095	NLK	397.527	345.13	442.58	429.98	372.42	563.35	427.34	0.501912	0.104078
ENSG00000087111	PIGS	782.414	702.23	738.96	892.18	796.29	379.21	422.23	-1.04298	-0.888334
ENSG00000087116	ADAMTS2	6038.67	5162.72	3808.26	7012.8	8170.89	1228.79	2497.58	-2.29606	-1.27336
ENSG00000087128	TMPRSS11E	0.272181	1.09	0	0	0	0	0.73	-0.347304	0.443468
ENSG00000087152	ATXN7L3	1075.42	1137.72	984.22	1049.05	1130.68	803.09	737.07	-0.420807	-0.544407
ENSG00000087157	PGS1	298.783	340.77	264.43	291.32	298.61	651.77	786.02	1.12266	1.39248
ENSG00000087191	PSMC5	1761.9	2194.87	1616.13	1654.11	1582.51	803.09	911.66	-1.13252	-0.949804
ENSG00000087206	UIMC1	404.039	385.41	352.31	424.38	454.06	375.57	628.96	-0.105144	0.637198
ENSG00000087237	CETP	1.71013	1.09	2.4	0	3.36	33.73	24.11	3.67975	3.21183
ENSG00000087245	MMP2	37169.3	36225.1	37741.4	39232.2	35478.4	10898.7	5460.49	-1.76986	-2.76678
ENSG00000087250	MT3	1.45921	0	0.8	2.8	2.24	0.91	0	-0.364622	-1.29819
ENSG00000087253	LPCAT2	1259.62	832.87	1849.4	920.19	1436	583.4	252.02	-1.1091	-2.31681
ENSG00000087258	GNAO1	0.544361	2.18	0	0	0	25.52	100.08	4.102	6.03234
ENSG00000087263	OGFOD1	1607.28	1757.2	1727.18	1365.58	1579.15	383.77	484.32	-2.06345	-1.72851
ENSG00000087266	SH3BP2	376.119	351.66	307.57	465	380.25	1567.89	1826.25	2.05665	2.27658
ENSG00000087269	NOP14	919.538	1011.42	869.18	911.79	885.76	403.82	515.73	-1.1852	-0.833066
ENSG00000087274	ADD1	4569.58	4511.67	4739.75	4270.43	4756.47	2680.92	2883.28	-0.769111	-0.664166
ENSG00000087299	L2HGDH	63.7869	60.97	71.9	51.82	70.46	75.66	90.58	0.242771	0.49933
ENSG00000087301	TXNDC16	234.106	270	206.91	221.29	238.22	340.93	227.19	0.540392	-0.0430736
ENSG00000087302	C14orf166	3181.18	3391.37	3068.49	3106.53	3158.31	850.49	464.6	-1.90195	-2.77285
ENSG00000087303	NID2	1835.13	1220.46	973.83	2084.09	3062.13	2406.54	702.74	0.390894	-1.38355
ENSG00000087338	GMCL1	504.497	511.7	535.25	450.99	520.05	402	562.49	-0.326923	0.156687
ENSG00000087365	SF3B2	2916.79	3198.67	3042.13	2686.35	2740.03	1717.39	2354.4	-0.763821	-0.308906
ENSG00000087448	KLHL42	973.786	967.87	928.3	973.42	1025.55	716.49	761.91	-0.442126	-0.353572
ENSG00000087460	GNAS	12541.3	12770.7	12104.6	12300.1	12990	7213.22	7849.96	-0.797892	-0.675866
ENSG00000087470	DNM1L	3058.55	3179.07	3185.13	2778.79	3091.2	2327.23	1210.44	-0.394085	-1.3366
ENSG00000087494	PTHLH	7.59718	5.44	4.79	11.2	8.95	18.23	7.31	1.16142	-0.0490152
ENSG00000087495	PHACTR3	0	0	0	0	0	28.26	69.4	4.87086	6.1375
ENSG00000087502	ERGIC2	2462.49	2791.49	2697.81	2148.52	2212.16	1532.34	1246.23	-0.684028	-0.981978
ENSG00000087510	TFAP2C	0.551776	1.09	0	0	1.12	8.2	29.22	2.56771	4.28351
ENSG00000087586	AURKA	337.912	726.18	301.98	151.26	172.23	351.86	86.93	0.0581835	-1.94649
ENSG00000087589	CASS4	94.4665	79.48	251.65	26.61	20.13	185.96	168.75	0.969664	0.830346
ENSG00000087842	PIR	135.538	116.49	124.63	100.84	200.19	94.8	319.96	-0.511204	1.23309
ENSG00000087884	AAMDC	514.309	547.63	432.99	542.03	534.59	138.56	108.11	-1.88455	-2.23966
ENSG00000087903	RFX2	51.3962	50.08	45.54	46.22	63.75	222.42	176.78	2.09222	1.76256
ENSG00000087916	SLC6A14	0	0	0	0	0	311.76	131.49	8.28891	7.04974
ENSG00000087995	METTL2A	635.408	682.63	600.76	633.07	625.17	303.55	269.55	-1.06327	-1.23406
ENSG00000088002	SULT2B1	2.22003	1.09	0.8	1.4	5.59	11.85	13.15	1.99662	2.13566
ENSG00000088035	ALG6	319.188	390.85	304.37	282.92	298.61	290.79	279.78	-0.13399	-0.18948
ENSG00000088038	CNOT3	103.884	81.65	99.06	127.45	107.36	288.05	481.4	1.46253	2.20144
ENSG00000088053	GP6	1.02177	1.09	1.6	1.4	0	7.29	2.19	2.03575	0.657938
ENSG00000088179	PTPN4	753.98	705.49	892.35	732.51	685.57	867.81	1586.65	0.202602	1.07238
ENSG00000088205	DDX18	1704.24	1777.88	1537.04	1838.99	1663.03	1517.76	1115.47	-0.167078	-0.611027
ENSG00000088247	KHSRP	510.887	567.22	433.79	556.04	486.5	705.55	1297.37	0.464966	1.3428
ENSG00000088256	GNA11	1211.86	1407.72	1004.99	1210.12	1224.63	425.7	1103.79	-1.50712	-0.134645
ENSG00000088280	ASAP3	788.771	1076.75	512.88	897.78	667.67	1357.32	1642.16	0.782317	1.05697
ENSG00000088298	EDEM2	1019.61	1159.49	1008.19	1046.25	864.51	289.88	389.36	-1.81093	-1.38655
ENSG00000088305	DNMT3B	56.9105	64.23	55.12	43.42	64.87	118.5	122.72	1.04511	1.09518
ENSG00000088320	REM1	2.42907	1.09	0.8	0	7.83	14.59	28.49	2.18473	3.10434
ENSG00000088325	TPX2	841.243	1722.36	373.88	563.04	705.7	1076.56	608.51	0.355459	-0.466587
ENSG00000088340	FER1L4	39.5623	6.53	48.73	50.42	52.56	47.4	411.27	0.254866	3.34538
ENSG00000088356	PDRG1	301.049	298.31	329.94	288.52	287.42	173.2	123.45	-0.794036	-1.27921
ENSG00000088367	EPB41L1	507.649	400.65	677.45	403.37	549.12	368.27	543.49	-0.461995	0.0982347
ENSG00000088386	SLC15A1	0.272181	1.09	0	0	0	5.47	37.99	2.34646	4.93773
ENSG00000088387	DOCK9	659.9	853.56	570.4	577.05	638.6	2447.56	2328.1	1.88943	1.81727
ENSG00000088448	ANKRD10	826.168	713.11	726.98	1022.44	842.14	1885.12	2852.6	1.18917	1.78653
ENSG00000088451	TGDS	300.453	263.47	374.67	299.73	263.94	206.01	162.9	-0.542232	-0.879116
ENSG00000088538	DOCK3	35.6665	13.06	76.69	35.01	17.89	41.02	201.62	0.196613	2.46624
ENSG00000088543	C3orf18	277.657	341.86	268.42	229.7	270.65	264.35	81.82	-0.0705946	-1.75044
ENSG00000088682	COQ9	576.926	680.45	531.25	588.25	507.74	265.27	301.7	-1.11799	-0.932995
ENSG00000088726	TMEM40	0.55919	0	0	0	2.24	2.73	1.46	1.25838	0.657861
ENSG00000088727	KIF9	73.7858	74.03	71.1	78.43	71.58	79.31	56.98	0.102815	-0.367209
ENSG00000088756	ARHGAP28	364.533	390.85	95.87	352.95	618.46	1287.13	686.67	1.8172	0.911714
ENSG00000088766	CRLS1	792.918	823.07	827.64	726.91	794.05	382.86	462.41	-1.04841	-0.776702
ENSG00000088808	PPP1R13B	53.3344	39.19	59.12	60.23	54.8	491.33	636.27	3.17969	3.55197
ENSG00000088812	ATRN	2839.89	2546.52	3066.1	2911.85	2835.09	1710.1	1615.14	-0.731419	-0.813791
ENSG00000088826	SMOX	132.676	107.78	119.03	131.66	172.23	133.09	363.06	0.00446278	1.44544
ENSG00000088827	SIGLEC1	0.19972	0	0.8	0	0	636.27	962.07	9.05306	9.6488
ENSG00000088832	FKBP1A	3956.02	4125.17	4202.9	3904.87	3591.12	1587.04	1669.19	-1.31717	-1.2444
ENSG00000088833	NSFL1C	559.909	697.87	570.4	474.8	496.56	463.99	439.76	-0.270566	-0.347773
ENSG00000088836	SLC4A11	3.95595	3.27	0.8	8.4	3.36	14.59	31.41	1.65339	2.70921
ENSG00000088854	C20orf194	646.414	602.06	713.4	592.45	677.74	1049.21	1235.28	0.697918	0.933246
ENSG00000088876	ZNF343	243.995	276.54	239.66	217.09	242.69	213.31	585.13	-0.193054	1.25847
ENSG00000088881	EBF4	0	0	0	0	0	135.82	241.07	7.09614	7.91928
ENSG00000088882	CPXM1	1.33004	0	0	4.2	1.12	226.98	729.04	6.61241	8.29147
ENSG00000088888	MAVS	642.85	651.06	616.73	669.49	634.12	534.18	954.76	-0.2667	0.569924
ENSG00000088899	PROSAPIP1	142.002	106.69	135.81	177.88	147.63	90.25	131.49	-0.648135	-0.110148
ENSG00000088926	F11	0	0	0	0	0	29.17	40.91	4.91504	5.38922
ENSG00000088930	XRN2	3703.76	4033.72	3307.36	3934.28	3539.67	1461.24	1497.53	-1.3412	-1.30583
ENSG00000088970	PLK1S1	513.51	504.08	437.79	568.64	543.53	367.36	661.1	-0.482083	0.36385
ENSG00000088986	DYNLL1	5971.76	6394.07	6419.79	5117.79	5955.38	1073.83	758.26	-2.47429	-2.97573
ENSG00000088992	TESC	0.549869	0	0.8	1.4	0	29.17	40.91	4.2829	4.75708
ENSG00000089006	SNX5	1574.65	1543.81	1459.55	1756.35	1538.89	1130.34	1266.69	-0.477915	-0.313746
ENSG00000089009	RPL6	24503.7	26678.1	20634.2	26839.7	23862.9	4808.51	4442.17	-2.3491	-2.4634
ENSG00000089012	SIRPG	0	0	0	0	0	24.61	15.34	4.67864	4.03034
ENSG00000089022	MAPKAPK5	517.649	578.11	465.75	483.21	543.53	537.82	556.64	0.0550437	0.104574
ENSG00000089041	P2RX7	23.8495	40.28	22.37	18.21	14.54	291.7	313.38	3.55813	3.66122
ENSG00000089048	ESF1	744.155	743.6	889.15	669.49	674.38	405.65	510.62	-0.873753	-0.542468
ENSG00000089050	RBBP9	786.109	970.05	740.56	777.33	656.49	304.46	233.76	-1.36558	-1.74538
ENSG00000089053	ANAPC5	3751.34	4995.06	3410.41	3298.41	3301.46	2526.86	4505.73	-0.569872	0.264292
ENSG00000089057	SLC23A2	553	480.13	635.91	571.44	524.52	906.1	1393.06	0.711376	1.33134
ENSG00000089060	SLC24A6	209.623	205.77	209.31	208.69	214.73	434.82	544.22	1.04907	1.37217
ENSG00000089063	TMEM230	3798.72	4084.89	3806.66	3753.61	3549.74	860.52	752.42	-2.14094	-2.33437
ENSG00000089091	DZANK1	74.875	56.61	66.31	82.64	93.94	92.07	90.58	0.294692	0.271409
ENSG00000089094	KDM2B	287.834	249.32	294.79	271.72	335.51	608.01	885.37	1.07623	1.61767
ENSG00000089101	C20orf26	1.74071	1.09	0	1.4	4.47	33.73	25.57	3.66356	3.27718
ENSG00000089116	LHX5	0.479315	0	0.8	0	1.12	0	0	-0.564929	-0.564929
ENSG00000089123	TASP1	216.568	225.37	214.1	225.5	201.31	241.57	506.97	0.156938	1.22328
ENSG00000089127	OAS1	2.54052	5.44	0.8	2.8	1.12	513.21	550.8	7.18225	7.28404
ENSG00000089154	GCN1L1	2286.3	2067.48	2510.08	2320.79	2246.83	2690.94	5442.96	0.235004	1.25101
ENSG00000089157	RPLP0	40005.1	48604.9	28810.8	45218.3	37386.3	7624.34	11218.3	-2.39135	-1.83424
ENSG00000089159	PXN	796.827	724	822.85	787.14	853.32	896.98	1517.25	0.170608	0.928262
ENSG00000089163	SIRT4	14.9666	22.86	20.77	8.4	7.83	12.76	24.84	-0.214574	0.694552
ENSG00000089169	RPH3A	0	0	0	0	0	2.73	11.69	1.89918	3.66562
ENSG00000089177	KIF16B	573.542	570.49	728.58	459.4	535.7	437.55	894.86	-0.389672	0.64086
ENSG00000089195	TRMT6	336.4	353.83	358.7	333.34	299.73	122.15	178.97	-1.45404	-0.906704
ENSG00000089199	CHGB	6.32003	2.18	7.99	8.4	6.71	0.91	7.31	-1.93828	0.182999
ENSG00000089220	PEBP1	5352.49	5233.49	6198.5	4966.52	5011.46	907.01	889.75	-2.5597	-2.58739
ENSG00000089225	TBX5	2.41135	5.44	0	4.2	0	304.46	626.77	6.4845	7.52375
ENSG00000089234	BRAP	739.336	745.78	754.94	712.9	743.72	341.84	312.65	-1.11064	-1.23902
ENSG00000089248	ERP29	2622.28	2218.82	2379.06	2928.65	2962.59	500.45	602.66	-2.38719	-2.11956
ENSG00000089250	NOS1	0	0	0	0	0	40.11	158.52	5.36142	7.31759
ENSG00000089280	FUS	445.325	567.22	394.65	414.58	404.85	2151.3	4118.56	2.26971	3.20632
ENSG00000089289	IGBP1	1246.13	1204.13	1080.88	1508.45	1191.08	838.64	431	-0.570772	-1.52951
ENSG00000089327	FXYD5	744.555	743.6	675.05	740.92	818.65	406.56	551.53	-0.871303	-0.432263
ENSG00000089335	ZNF302	695.656	653.23	728.58	619.06	781.75	880.57	609.97	0.339629	-0.189345
ENSG00000089351	GRAMD1A	286.286	275.45	227.68	333.34	308.67	516.86	967.91	0.850076	1.75388
ENSG00000089356	FXYD3	1.60964	0	0	4.2	2.24	78.39	78.16	4.92703	4.92285
ENSG00000089472	HEPH	2246.78	2243.86	1858.19	3424.46	1460.6	1589.77	539.84	-0.498775	-2.05523
ENSG00000089486	CDIP1	362.99	276.54	436.99	312.33	426.1	162.26	292.93	-1.15673	-0.308425
ENSG00000089505	CMTM1	23.0121	30.48	16.78	28.01	16.78	59.25	33.6	1.3272	0.527011
ENSG00000089558	KCNH4	1.02368	2.18	0.8	0	1.12	3.65	12.42	1.20025	2.72933
ENSG00000089597	GANAB	8643.39	8544.3	8078.26	8591.27	9359.73	4248.81	3445.77	-1.02437	-1.32652
ENSG00000089639	GMIP	75.3127	68.59	75.09	82.64	74.93	288.97	438.3	1.92591	2.52521
ENSG00000089682	RBM41	314.146	320.08	339.52	320.74	276.24	565.17	467.52	0.845214	0.572089
ENSG00000089685	BIRC5	374.73	1052.79	141.4	130.26	174.47	577.93	283.43	0.623693	-0.401622
ENSG00000089692	LAG3	0.551776	1.09	0	0	1.12	41.93	31.41	4.78999	4.38445
ENSG00000089693	MLF2	1680.81	1716.92	1832.63	1497.24	1676.45	633.54	544.95	-1.40623	-1.62317
ENSG00000089723	OTUB2	101.183	109.96	108.65	102.24	83.88	64.72	32.87	-0.636747	-1.59307
ENSG00000089737	DDX24	3611.28	3699.48	4166.95	3332.03	3246.66	1700.07	1453.7	-1.08647	-1.31219
ENSG00000089775	ZBTB25	177.754	168.75	139.8	215.69	186.77	260.71	218.42	0.54999	0.295716
ENSG00000089818	NECAP1	916.907	955.9	927.5	817.95	966.28	488.6	368.9	-0.906744	-1.31121
ENSG00000089820	ARHGAP4	4.80962	1.09	6.39	8.4	3.36	461.25	631.88	6.31409	6.76734
ENSG00000089847	ANKRD24	25.2748	23.95	29.56	30.81	16.78	16.41	36.53	-0.593765	0.514363
ENSG00000089876	DHX32	1513.55	1589.54	1390.85	1623.29	1450.54	412.94	421.5	-1.8714	-1.84187
ENSG00000089902	RCOR1	610.185	499.72	675.85	595.25	669.91	1241.55	788.94	1.02362	0.370134
ENSG00000089916	GPATCH2L	1992.75	1982.56	2185.73	2049.08	1753.62	2850.47	1756.85	0.516222	-0.181671
ENSG00000090006	LTBP4	45.6371	51.17	41.54	46.22	43.62	666.36	1604.18	3.83892	5.10511
ENSG00000090013	BLVRB	724.32	673.92	583.18	785.74	854.44	195.08	149.75	-1.88718	-2.26646
ENSG00000090020	SLC9A1	90.0838	33.75	110.25	113.45	102.89	372.83	666.95	2.03712	2.87447
ENSG00000090054	SPTLC1	2228.81	2339.67	2335.92	2014.06	2225.58	1076.56	726.12	-1.04915	-1.61665
ENSG00000090060	PAPOLA	3104.31	3261.81	3101.25	3049.1	3005.09	3859.57	2913.23	0.314075	-0.0916241
ENSG00000090061	CCNK	161.711	133.91	182.94	183.48	146.51	660.89	526.69	2.02428	1.69738
ENSG00000090097	PCBP4	440.933	463.8	495.3	424.38	380.25	173.2	322.88	-1.34308	-0.448368
ENSG00000090104	RGS1	0.272181	1.09	0	0	0	866.9	363.06	9.41408	8.16073
ENSG00000090238	YPEL3	217.656	188.35	182.94	285.72	213.61	226.98	319.23	0.0602424	0.550444
ENSG00000090263	MRPS33	838.256	857.91	783.7	900.59	810.83	243.39	108.84	-1.77993	-2.93371
ENSG00000090266	NDUFB2	1929.49	1709.29	2166.56	1883.81	1958.28	467.63	303.89	-2.04244	-2.6626
ENSG00000090273	NUDC	1030.98	1271.63	966.64	927.2	958.45	550.59	587.32	-0.903747	-0.810742
ENSG00000090316	MAEA	1196.39	1305.38	1219.09	1058.85	1202.26	525.97	669.14	-1.18411	-0.837365
ENSG00000090339	ICAM1	699.52	356.01	1205.51	697.5	539.06	2024.59	915.32	1.53184	0.387426
ENSG00000090372	STRN4	557.533	583.56	490.51	564.44	591.62	597.08	821.08	0.0986961	0.557636
ENSG00000090376	IRAK3	135.392	195.97	145.4	155.47	44.74	983.58	769.22	2.85175	2.49751
ENSG00000090382	LYZ	2.13083	1.09	2.4	2.8	2.24	3541.44	2825.57	10.144	9.81829
ENSG00000090402	SI	0	0	0	0	0	0	6.57	0	2.92029
ENSG00000090432	MUL1	779.162	776.26	945.07	669.49	725.83	445.76	456.56	-0.804274	-0.769813
ENSG00000090447	TFAP4	27.295	32.66	19.97	36.42	20.13	109.39	149.02	1.96399	2.40653
ENSG00000090470	PDCD7	264.003	277.62	230.08	312.33	235.98	290.79	255.68	0.13892	-0.0460395
ENSG00000090487	SPG21	1611.74	1655.95	1252.64	1836.19	1702.18	701.91	615.08	-1.1981	-1.38832
ENSG00000090520	DNAJB11	2071.99	2363.62	2321.54	1606.49	1996.31	650.86	958.42	-1.66908	-1.11148
ENSG00000090530	LEPREL1	940.974	754.48	1366.88	697.5	945.03	230.63	1043.15	-2.02387	0.14857
ENSG00000090534	THPO	0	0	0	0	0	0	6.57	0	2.92029
ENSG00000090539	CHRD	2.68451	3.27	1.6	1.4	4.47	37.37	284.9	3.38043	6.27789
ENSG00000090554	FLT3LG	10.8402	9.8	5.59	5.6	22.37	25.52	66.48	1.16339	2.51077
ENSG00000090565	RAB11FIP3	426.182	456.17	393.85	439.79	414.92	386.5	812.32	-0.140656	0.928971
ENSG00000090581	GNPTG	1551.19	1647.24	1789.49	1365.58	1402.45	391.97	539.11	-1.98181	-1.52298
ENSG00000090612	ZNF268	711.412	620.57	864.39	691.9	668.79	499.54	288.55	-0.509226	-1.2989
ENSG00000090615	GOLGA3	5512.24	6583.51	5549.81	4812.46	5103.17	3263.41	4134.63	-0.756077	-0.414792
ENSG00000090621	PABPC4	3127.48	3278.14	2518.07	3480.49	3233.24	1792.14	2285.74	-0.802976	-0.452171
ENSG00000090659	CD209	0.479315	0	0.8	0	1.12	208.75	455.83	7.1476	8.27058
ENSG00000090661	CERS4	25.9611	1.09	0	77.03	25.72	193.25	255.68	2.84896	3.25102
ENSG00000090674	MCOLN1	207.367	214.48	255.64	184.88	174.47	142.2	216.96	-0.541092	0.06494
ENSG00000090686	USP48	1583.17	1752.84	1630.51	1577.07	1372.25	1710.1	3986.34	0.111196	1.3317
ENSG00000090776	EFNB1	419.204	498.64	338.72	358.55	480.9	1129.43	770.68	1.42771	0.876912
ENSG00000090857	PDPR	627.07	591.18	650.29	731.11	535.7	638.1	1591.03	0.0251159	1.34187
ENSG00000090861	AARS	5174.83	3700.57	5187.92	5914.73	5896.1	1132.17	1713.75	-2.19143	-1.59379
ENSG00000090863	GLG1	7291.52	5515.47	7429.57	8392.39	7828.66	2899.69	4901.66	-1.33002	-0.572853
ENSG00000090889	KIF4A	242.541	624.93	99.86	91.04	154.34	1226.97	268.09	2.33404	0.143927
ENSG00000090905	TNRC6A	1500.86	1485.02	1528.26	1591.08	1399.09	1877.83	2465.44	0.323082	0.715678
ENSG00000090920	FCGBP	17.6414	20.69	9.59	16.81	23.49	3997.22	661.1	7.74471	5.15047
ENSG00000090924	PLEKHG2	167.739	163.31	158.18	135.86	213.61	398.35	787.48	1.24286	2.22428
ENSG00000090932	DLL3	1.72588	3.27	0	1.4	2.24	6.38	3.65	1.4369	0.770508
ENSG00000090971	NAT14	156.214	170.93	147.79	137.26	168.88	44.67	89.85	-1.78341	-0.791172
ENSG00000090975	PITPNM2	57.5855	52.26	42.34	74.23	61.51	241.57	481.4	2.04979	3.04161
ENSG00000090989	EXOC1	1875.94	1958.61	1860.59	1823.58	1860.99	1998.15	743.65	0.091003	-1.33375
ENSG00000091009	RBM27	1658.31	1755.02	1679.24	1550.46	1648.49	1140.37	816.7	-0.539813	-1.02094
ENSG00000091010	POU4F3	0	0	0	0	0	0	0.73	0	0.790772
ENSG00000091039	OSBPL8	10672.6	10516	11638.1	11947.1	8589.16	2649.92	1861.31	-2.00948	-2.51888
ENSG00000091073	DTX2	55.2281	65.32	49.53	49.02	57.04	157.7	324.34	1.49694	2.53259
ENSG00000091106	NLRC4	0.749589	0	1.6	1.4	0	102.1	37.26	5.88088	4.45075
ENSG00000091127	PUS7	441.551	526.94	382.66	404.77	451.83	329.08	331.65	-0.423028	-0.411838
ENSG00000091128	LAMB4	2.55344	2.18	1.6	4.2	2.24	17.32	17.53	2.36613	2.38257
ENSG00000091129	NRCAM	288.461	126.29	482.52	351.55	193.48	77.48	141.72	-1.88297	-1.02018
ENSG00000091136	LAMB1	14240.3	14104.4	10251.2	16563.5	16042	6123.9	5637.27	-1.21732	-1.33676
ENSG00000091137	SLC26A4	22.0074	26.13	26.36	15.41	20.13	30.08	33.6	0.433886	0.588671
ENSG00000091138	SLC26A3	0	0	0	0	0	0	0.73	0	0.790772
ENSG00000091140	DLD	2358.71	2260.19	2604.34	2256.37	2313.93	880.57	681.56	-1.42046	-1.78958
ENSG00000091157	WDR7	717.265	789.32	673.45	701.7	704.58	1005.46	987.64	0.486702	0.46093
ENSG00000091164	TXNL1	1406.72	1513.32	1363.69	1369.79	1380.08	753.87	609.24	-0.89906	-1.20591
ENSG00000091181	IL5RA	0.900019	0	0.8	2.8	0	30.08	29.95	4.0319	4.02585
ENSG00000091262	ABCC6	4.73547	4.35	4.79	4.2	5.59	78.39	336.03	3.79097	5.87682
ENSG00000091317	CMTM6	4201.88	4711.99	4528.84	3434.27	4132.42	1380.11	1176.11	-1.60555	-1.83613
ENSG00000091409	ITGA6	839.698	1382.68	605.55	591.05	779.51	1644.47	1596.87	0.96884	0.92649
ENSG00000091428	RAPGEF4	19.099	17.42	17.58	11.2	30.2	371.01	503.31	4.21015	4.64912
ENSG00000091436	MLTK	4344.5	4622.72	4829.22	4235.41	3690.66	1476.74	1042.42	-1.55613	-2.0582
ENSG00000091482	SMPX	0.19972	0	0.8	0	0	1.82	0.73	1.233	0.528075
ENSG00000091483	FH	1450.67	1738.69	1308.56	1341.77	1413.63	770.27	470.44	-0.912401	-1.62256
ENSG00000091490	SEL1L3	3607.27	1591.71	5770.3	4184.99	2882.07	656.33	1100.13	-2.45662	-1.71232
ENSG00000091513	TF	1.72398	2.18	0.8	2.8	1.12	18.23	101.54	2.81957	5.23433
ENSG00000091527	CDV3	5672.54	5030.99	6004.37	5895.12	5759.66	2068.34	1766.35	-1.45508	-1.68266
ENSG00000091536	MYO15A	6.7903	7.62	11.98	4.2	3.36	37.37	39.45	2.30023	2.37639
ENSG00000091542	ALKBH5	2344.18	2034.82	2584.37	2203.14	2554.38	936.18	858.34	-1.3233	-1.4484
ENSG00000091583	APOH	0.19972	0	0.8	0	0	4.56	4.38	2.21239	2.16491
ENSG00000091592	NLRP1	1265.26	1203.04	1466.74	1421.61	969.64	914.3	1354.35	-0.468253	0.0980963
ENSG00000091622	PITPNM3	234.437	210.12	328.34	161.07	238.22	37.37	277.59	-2.61729	0.242805
ENSG00000091640	SPAG7	1112.23	1270.54	981.82	1082.66	1113.91	237.92	306.81	-2.22016	-1.85464
ENSG00000091651	ORC6	102.173	182.91	83.08	58.83	83.88	100.27	103	-0.0268604	0.0115162
ENSG00000091656	ZFHX4	665.586	591.18	694.23	711.5	665.44	3355.48	2193.69	2.33209	1.71915
ENSG00000091664	SLC17A6	0	0	0	0	0	0	18.99	0	4.32121
ENSG00000091704	CPA1	0.629745	0	0	1.4	1.12	2.73	7.31	1.19453	2.3502
ENSG00000091732	ZC3HC1	312.412	386.5	262.83	315.13	285.19	257.06	203.08	-0.280356	-0.618927
ENSG00000091831	ESR1	84.6604	118.67	76.69	67.23	76.05	225.16	266.63	1.40064	1.64354
ENSG00000091844	RGS17	36.8874	62.06	24.77	29.41	31.31	42.84	10.96	0.210529	-1.6635
ENSG00000091879	ANGPT2	16.8809	45.73	0.8	15.41	5.59	413.85	184.82	4.5361	3.37741
ENSG00000091947	TMEM101	450.165	500.81	414.62	463.6	421.63	346.4	356.48	-0.377056	-0.335791
ENSG00000091972	CD200	74.3202	51.17	13.58	99.44	133.09	206.93	398.12	1.46499	2.40571
ENSG00000091986	CCDC80	57787.9	44963.2	62544.2	63576	60068.2	2681.83	3540	-4.42896	-4.02856
ENSG00000092009	CMA1	0.479315	0	0.8	0	1.12	1.82	1.46	0.930766	0.733729
ENSG00000092010	PSME1	1391.86	1480.66	1116.83	1540.66	1429.29	854.14	565.41	-0.703819	-1.29813
ENSG00000092020	PPP2R3C	997.107	1068.04	980.22	925.8	1014.37	353.69	245.45	-1.49264	-2.0179
ENSG00000092036	HAUS4	121.638	166.57	80.69	127.45	111.84	160.44	121.99	0.396586	0.00412933
ENSG00000092051	JPH4	0	0	0	0	0	3.65	18.26	2.21723	4.26754
ENSG00000092054	MYH7	0	0	0	0	0	1.82	0.73	1.4957	0.790772
ENSG00000092067	CEBPE	0	0	0	0	0	0.91	0.73	0.933573	0.790772
ENSG00000092068	SLC7A8	47.5421	37.02	80.69	26.61	45.85	1123.05	545.68	4.53333	3.49339
ENSG00000092094	OSGEP	301.701	336.42	290.79	295.53	284.07	618.95	483.59	1.03426	0.678873
ENSG00000092096	SLC22A17	172.893	180.73	146.99	201.69	162.17	343.66	417.12	0.986972	1.26571
ENSG00000092098	RNF31	163.42	202.5	131.02	162.47	157.69	305.37	301.7	0.89789	0.880504
ENSG00000092108	SCFD1	2853.33	2714.19	3102.05	2612.12	2984.96	2354.58	1021.24	-0.277068	-1.48142
ENSG00000092140	G2E3	647.821	814.36	575.99	631.67	569.26	1426.6	521.58	1.1377	-0.312168
ENSG00000092148	HECTD1	8868.13	8950.39	8722.96	8731.33	9067.83	6701.84	3845.35	-0.40402	-1.2053
ENSG00000092199	HNRNPC	10096.4	10381	10021.1	10042.3	9941.28	4749.26	3198.13	-1.08791	-1.65824
ENSG00000092200	RPGRIP1	0.35015	0	0	1.4	0	33.73	29.95	4.68499	4.51875
ENSG00000092201	SUPT16H	4117.48	4691.31	3915.31	3874.06	3989.26	2975.35	1395.26	-0.468569	-1.56055
ENSG00000092203	TOX4	1545.7	1324.98	1717.59	1553.26	1586.98	1144.02	695.44	-0.433823	-1.15113
ENSG00000092208	GEMIN2	167.882	190.53	133.41	176.48	171.11	325.43	89.12	0.95076	-0.906094
ENSG00000092295	TGM1	11.0065	11.98	13.58	8.4	10.07	46.49	46.02	1.98381	1.96946
ENSG00000092330	TINF2	920.493	1017.96	872.38	893.58	898.06	614.4	455.83	-0.582449	-1.01232
ENSG00000092345	DAZL	0	0	0	0	0	2.73	2.19	1.89918	1.67356
ENSG00000092377	TBL1Y	0	0	0	0	0	8.2	0	3.20163	0
ENSG00000092421	SEMA6A	1.23822	0	1.6	0	3.36	646.3	542.03	8.17594	7.92253
ENSG00000092439	TRPM7	3553.43	3284.68	3626.11	3673.77	3629.14	2828.59	3540.73	-0.329024	-0.00516232
ENSG00000092445	TYRO3	239.977	308.11	251.65	176.48	223.68	181.4	341.87	-0.401788	0.508768
ENSG00000092470	WDR76	132.208	216.66	85.48	120.45	106.25	229.71	189.2	0.792396	0.513832
ENSG00000092529	CAPN3	2.59532	3.27	3.2	2.8	1.12	72.01	97.89	4.3439	4.78163
ENSG00000092531	SNAP23	2304.87	2125.19	2445.37	1997.25	2651.68	1085.68	801.36	-1.08539	-1.52299
ENSG00000092607	TBX15	1184.83	1221.55	846.01	1465.03	1206.73	575.2	65.75	-1.04126	-4.15099
ENSG00000092621	PHGDH	1579.31	717.47	1250.25	2176.53	2173.01	304.46	570.52	-2.37116	-1.46734
ENSG00000092758	COL9A3	1.71105	5.44	0	1.4	0	6.38	18.26	1.44477	2.82868
ENSG00000092820	EZR	2294.02	2925.4	2833.62	1406.2	2010.85	1751.12	1917.56	-0.389404	-0.258481
ENSG00000092841	MYL6	19762.4	21491.4	21683.2	15083	20791.8	2409.27	2509.27	-3.03556	-2.97691
ENSG00000092847	AGO1	1528.32	1599.33	1478.72	1609.29	1425.94	1784.85	1828.44	0.22372	0.258511
ENSG00000092850	TEKT2	0	0	0	0	0	39.2	24.11	5.32912	4.65019
ENSG00000092853	CLSPN	209.996	537.83	95.07	100.84	106.25	278.03	306.08	0.403203	0.541397
ENSG00000092871	RFFL	254.726	235.16	261.23	267.51	254.99	402.91	427.34	0.659437	0.744159
ENSG00000092929	UNC13D	8.81867	6.53	7.19	12.61	8.95	292.61	409.81	4.90223	5.3868
ENSG00000092931	MFSD11	671.513	716.38	697.42	647.08	625.17	621.69	590.97	-0.111048	-0.184038
ENSG00000092964	DPYSL2	8714.75	6946.05	6367.86	10026.9	11518.2	3009.08	3907.45	-1.53382	-1.15703
ENSG00000092969	TGFB2	1773.18	1019.04	1898.93	1852.99	2321.76	317.23	1105.98	-2.47901	-0.680525
ENSG00000092978	GPATCH2	643.017	764.28	622.33	582.65	602.81	566.08	856.88	-0.183546	0.413678
ENSG00000093000	NUP50	2111.41	2648.86	1660.07	1686.32	2450.37	1559.69	942.35	-0.436703	-1.16302
ENSG00000093009	CDC45	42.9244	105.61	20.77	14.01	31.31	148.59	88.39	1.76792	1.02509
ENSG00000093010	COMT	1678.03	1474.13	1727.97	1784.36	1725.66	429.35	516.46	-1.96405	-1.69811
ENSG00000093072	CECR1	37.8615	63.15	40.74	14.01	33.55	608.01	729.04	3.97005	4.23156
ENSG00000093100	XXbac-B461K10,4	3.30854	0	3.99	7	2.24	30.08	29.22	2.85072	2.81023
ENSG00000093134	VNN3	0	0	0	0	0	41.93	10.23	5.42391	3.48929
ENSG00000093144	ECHDC1	1500.34	1597.16	1433.99	1536.46	1433.76	956.23	778.71	-0.649314	-0.945242
[truncated: 39,169 more rows]
