# Supplementary material for: Genome Analysis of Osteosarcoma Progression Samples Identifies FGFR1 Overexpression as a Potential Treatment Target and CHM as a Candidate Tumor Suppressor Gene
Source: PLoS One. 2016 Sep 29;11(9):e0163859. doi: 10.1371/journal.pone.0163859 (PMC5042545; doi:10.1371/journal.pone.0163859)
Supplement: S2 Table — An overview over the identified fusion transcripts in patient OS111. (XLSX) [file pone.0163859.s004.xlsx]

## Sheet: Sheet1
S2 Table: overview of the identified fusion transcripts
Fusion pair gene 1	Chromosome gene 1	Ensemble gene ID gene 1	Fusion pair gene 2	Chromosome gene 2	Ensemble gene ID gene 2	Breakpoint sequence	Number of breakpoint spanning reads	Number of paired end reads split by the breakpoint
FGFR1	8	ENSG00000077782	ZNF343	20	ENSG00000088876	CGAGCTCACTGTGGAGTATCCATGGAGATGTGGAGCCTTGTCACCAACCTCTAACTGCAGAACTGGGATGTGGAGCTGGAAGTGCCTCCTCTTCTGGGCTGTGCTGGTCACAGCCACACTCTGCACCGCTAGGCCGTCCCCGACCTTGCCTGAACAAG|GTCCACCTTCTCCAATCCCTGCCTGCTGGGAGAGGACGATCTCTTGAGAAAGGAAAGACTTCTGTGCTCCCGAGAACTTCCTATCAGGTCCTGGCTGCAGGGAAACAAGCTGGGCTTTTTATAATTAAGGTTGGAAGAAGTCACCACAGGCAGC	11	1
TP53	17	ENSG00000141510	FAM45A	10	ENSG00000119979	TTCTCAAAAGTCTAGAGCCACCGTCCAGGGAGCAGGTAGCTGCTGGGCTCCGGGGACACTTTGCGTTCGGGCTGGGAGCGTGCTTTCCACGACGGTGACACGCTTCCCTGGATTGG|GACTCTGCCTGCCCTGGTGTGGCACCGACAGGACTGGACCATCCTTCACTCTTACGTGCACCTCAACGCCGATGAGCTGGAAGCCCTGCAGATGTGCACAGGTTACGTCGCTGGATTTGTAGACTTGGAGGTGAGCAACAGACCAGACCTCTATGATGTGTTTGTGAATCTGGCAGAGAGTGAGATTACCATTGCTCCCCT	11	1
