# Supplementary material for: Genome Analysis of Osteosarcoma Progression Samples Identifies FGFR1 Overexpression as a Potential Treatment Target and CHM as a Candidate Tumor Suppressor Gene
Source: PLoS One. 2016 Sep 29;11(9):e0163859. doi: 10.1371/journal.pone.0163859 (PMC5042545; doi:10.1371/journal.pone.0163859)
Supplement: S4 Table — A detailed overview over the two recurrent mutations. (XLSX) [file pone.0163859.s006.xlsx]

## Sheet: Sheet1
S4 Table: Overview over recurrent mutations. Frequencies are shown as percent (no. of supportive reads/no. of total reads)
						OS106									OS111
						Whole exome sequencing				RNA-seq	Targeted resequencing				Whole exome sequencing				RNA-seq	Targeted resequencing
Gene name	Position	Base change	Type of mutation	COSMIC	dbSNP	N	P-1	P-2	M	RNA (M)	N	P-1	P-2	M	N	P-1	P-2	M	RNA (M)	N	P-1	P-2	M
ZNF197	Chr3: 44685030	A>G	Missense, p.K803R	-	-	0% (0/224)	0% (0/438)	0% (0/457)	11% (25/220)	52% (15/29)	N/A	N/A	N/A	N/A	0% (0/167)	0% (0/108)	0% (0/216)	0% (0/151)	0% (0/29)	N/A	N/A	N/A	N/A
CHM	ChrX: 85119661	C>A	Nonesense, p.G646*	-	-	0% (0/18)	40% (45/112)	0% (0/62)	13% (4/31)	53% (19/36)	0% (13/33,619)	30% (6,901/22,894)	0% (21/44,344)	18% (24,412/136,566)	0% (0/13)	0% (0/16)	0% (0/52)	0% (0/48)	0% (0/29)	0% (7/31,912)	0% (9/50,125)	0% (9/34,183)	0% (22/44,086)

## Sheet: Sheet2
						OS106 in percent (no. of reads)					OS111 in percent (no. 0f reads)
	Gene name	Position	Base change	Type of mutation	Called in	N	1A	1B	2	RNA (2)	N	1A	1B	2	RNA (2)
	ARMC4	Chr10: 28250610	C>A	Missense, p.D425Y	OS111	27% (12/45)	15% (12/78)	20% (21/106)	10% (4/40)	0% (0/2)	0% (0/14)	60% (6/10)	9% (7/74)	11% (2/42)	0% (0/9)
	CDC27	Chr17:45258954	A>G	Missense, p.F26S	OS111	0% (0/24)	11% (11/99)	19% (19/101)	22% (12/54)	0% (0/139)	0% (0/35)	55% (16/29)	29% (15/51)	27% (9/34)	0% (0/77)
		Chr17:45258951	A>G	Missense, p.L27P	OS111	0% (0/24)	12% (11/94)	19% (19/99)	24% (12/50)	0% (0/142)	0% (0/35)	59% (16/27)	28% (15/53)	27% (9/34)	0% (0/79)
	DDX11	Chr12: 31250875	G>C	Missense, p.A607P	OS111	6% (8/124)	2% (6/298)	6% (13/236)	12% (12/203)	3% (1/34)	1% (1/103)	5% (10/250)	5% (8/148)	7% (7/97)	24% (7/30)
		Chr12: 31244665	C>T	Missense, p.P368S	OS111	4% (4/108)	6% (9/163)	4% (5/116)	2% (2/102)	3% (1/38)	0% (0/55)	4% (5/136)	5% (6/113)	15% (5/34)	30% (6/20)
	FANCD2	Chr3: 10106408	C>T	Splice site	OS106	0% (0/44)	11% (8/63)	5% (7/144)	8% (4/52)	X	12% (7/58)	9% (4/43)	13% (7/56)	12% (8/65)	0% (0/7)
	TIMM23B	Chr10: 51374435	T>C	Splice site	OS106	3% (1/29)	6% (4/69)	9% (6/67)	10% (5/48)	27 % (3/11)	7% (3/41)	10% (6/61)	6% (3/49)	9% (4/46)	0% (0/3)
	CHM	ChrX: 85119661	C>A	Nonesense, p.G646*	OS106	0% (0/18)	37% (45/112)	0% (0/62)	13% (4/31)	53% (19/36)	0% (0/13)	0% (0/16)	0% (0/52)	0% (0/48)	0% (0/29)
	MUC4	Chr3: 195505801	G>T	Missense, p.A4217E	OS106	0% (0/39)	1% (1/139)	9% (10/113)	16% (8/49)	X	13% (8/62)	7% (4/58)	7% (5/73)	7% (4/54)	20% (1/5)
		Chr3: 195505762	A>G	Missense, p.L4230P	OS106 (1A)	0% (0/65)	1% (2/183)	4% (7/176)	9% (7/80)	0% (0/3)	10% (9/90)	6% (5/83)	9% (7/80)	5% (3/58)	0% (0/7)
		Chr3: 195505836	G>C	Missense, p.H4205Q	OS106 (1B)	10% (2/20)	10% (12/115)	13% (8/63)	13% (6/47)	X	2% (1/48)	10% (5/49)	17% (11/66)	19% (9/47)	2% (1/48)
	ZNF197	Chr3: 44685030	A>G	Missense, p.K803R	OS111 (1B & 2)	0% (0/224)	0% (0/438)	0% (0/457)	11% (25/220)	52% (15/29)	0% (0/167)	0% (0/108)	0% (0/216)	0% (0/151)	0% (0/29)
