# Supplementary material for: Genome Analysis of Osteosarcoma Progression Samples Identifies FGFR1 Overexpression as a Potential Treatment Target and CHM as a Candidate Tumor Suppressor Gene
Source: PLoS One. 2016 Sep 29;11(9):e0163859. doi: 10.1371/journal.pone.0163859 (PMC5042545; doi:10.1371/journal.pone.0163859)
Supplement: S5 Table — A summary of the clinical data of the 71 patients included in the CHM analysis. (XLSX) [file pone.0163859.s007.xlsx]

## Sheet: Sheet1
S5 Table: Clinical information.
No. of patients	Median age in years (range)	Male/Female	Tumor location (femur/tibia/humerous/fibula/os ilum/NA)	Subtype (Chondroblastic/Fibroblastic/Osteoblastic/Minor)	Huvos grade (1/2/3/4/NA)	Relapse (yes/no)	Metastasis (yes/no)	Deceased (yes/no)
71	16 (1-79)	50/21	33/22/9/4/2/1	9/5/43/14	15/21/17/11/7	5/66	33/38	24/47
Abbreviations: No.: number, NA: not available
