# Supplementary material for: Genome Analysis of Osteosarcoma Progression Samples Identifies FGFR1 Overexpression as a Potential Treatment Target and CHM as a Candidate Tumor Suppressor Gene
Source: PLoS One. 2016 Sep 29;11(9):e0163859. doi: 10.1371/journal.pone.0163859 (PMC5042545; doi:10.1371/journal.pone.0163859)
Supplement: S6 Table — An overview over the primer sequences used for the targeted resequencing. (XLSX) [file pone.0163859.s008.xlsx]

## Sheet: Sheet1
S6 Table: Primer sequences used for targeted resequencing
Gene name	Forward	Reverse	Chromosomal position of the mutation
CHM	CGCTCTTCCGATCTCTGGACTCTGAGACCAGTCAGAATTT	TGCTCTTCCGATCTGACTTCAGAATCCAGTGCCATACC	ChrX: 85119661 (C>A)
ZNF197	CGCTCTTCCGATCTCTGCCCTATGAGTGTGATGAGTGTG	TGCTCTTCCGATCTGACTAAGGTTTGAGCGGTAACTGAA	Chr3: 44685030 (A>G)
Primer sequences in bold indicates tail sequences (complementary of the Barcoded Illumina primers)
